# Supplementary material for: Synthetic microbial consortium enhances acetoin production and functional quality of citrus vinegar via metabolic and process optimization
Source: Front Microbiol. 2025 Aug 13;16:1664794. doi: 10.3389/fmicb.2025.1664794 (PMC12380908; doi:10.3389/fmicb.2025.1664794)
Supplement: Supplementary file 1 [file Table_1.xls]

## Sheet: Integrated_Function.anno
#GeneID	COG_class	COG_class_annotation	GO_annotation	KEGG_annotation	KEGG_pathway_annotation	KOG_class	KOG_class_annotation	Pfam_annotation	Swiss-Prot_annotation	eggNOG_class	eggNOG_class_annotation	NR_annotation
g1419	--	--	--	--	--	--	--	--	--	--	--	hypothetical protein AWRI3578_g3875 [Hanseniaspora opuntiae]
g425	--	--	Molecular Function: transcription coregulator activity (GO:0003712);; Biological Process: regulation of transcription by RNA polymerase II (GO:0006357);; Cellular Component: mediator complex (GO:0016592);;	K15148|3.1e-27|ncs:NCAS_0C04470|K15148 mediator of RNA polymerase II transcription subunit 7 | (RefSeq) NCAS0C04470; hypothetical protein	--	[K]	Transcription	MED7 protein	Mediator of RNA polymerase II transcription subunit 7 OS=Saccharomyces cerevisiae (strain ATCC 204508 / S288c) OX=559292 GN=MED7 PE=1 SV=1	K	Transcription	Mediator of RNA polymerase II transcription subunit 7 [Hanseniaspora opuntiae]
g5341	--	--	Molecular Function: phospholipase D activity (GO:0004630);; Biological Process: phosphatidic acid biosynthetic process (GO:0006654);; Biological Process: lipid catabolic process (GO:0016042);; Biological Process: inositol lipid-mediated signaling (GO:0048017);; Molecular Function: N-acylphosphatidylethanolamine-specific phospholipase D activity (GO:0070290);;	K01115|8.1e-18|lth:KLTH0E15466g|K01115 phospholipase D1/2 [EC:3.1.4.4] | (RefSeq) KLTH0E15466p	Glycerophospholipid metabolism (ko00564);; Ether lipid metabolism (ko00565);; Endocytosis (ko04144)	[I]	Lipid transport and metabolism	--	Phospholipase D1 OS=Saccharomyces cerevisiae (strain ATCC 204508 / S288c) OX=559292 GN=SPO14 PE=1 SV=3	I	Lipid transport and metabolism	Phospholipase D1 [Hanseniaspora opuntiae]
g3976	--	--	Biological Process: reproduction (GO:0000003);; Biological Process: developmental process involved in reproduction (GO:0003006);; Cellular Component: cellular_component (GO:0005575);; Cellular Component: intracellular (GO:0005622);; Cellular Component: obsolete cell (GO:0005623);; Cellular Component: prospore membrane (GO:0005628);; Cellular Component: cytoplasm (GO:0005737);; Cellular Component:…	K19525|1.1e-55|lth:KLTH0E05764g|K19525 vacuolar protein sorting-associated protein 13A/C | (RefSeq) KLTH0E05764p	--	[U]	Intracellular trafficking, secretion, and vesicular transport	--	Vacuolar protein sorting-associated protein 13 OS=Saccharomyces cerevisiae (strain ATCC 204508 / S288c) OX=559292 GN=VPS13 PE=1 SV=1	U	Intracellular trafficking, secretion, and vesicular transport	Vacuolar protein sorting-associated protein 13 [Hanseniaspora opuntiae]
g3691	--	--	Molecular Function: chromatin binding (GO:0003682);; Biological Process: chromatin remodeling (GO:0006338);; Cellular Component: RSC-type complex (GO:0016586);;	K06062|2.0e-06|scm:SCHCODRAFT_69536|K06062 histone acetyltransferase [EC:2.3.1.48] | (RefSeq) hypothetical protein	--	[BK]	Chromatin structure and dynamics;; Transcription	Bromodomain	Histone acetyltransferase gcn5 OS=Schizosaccharomyces pombe (strain 972 / ATCC 24843) OX=284812 GN=gcn5 PE=1 SV=1	K	Transcription	Chromatin structure-remodeling complex subunit RSC2 [Hanseniaspora opuntiae]
g389	--	--	Molecular Function: molecular_function (GO:0003674);; Molecular Function: nucleic acid binding (GO:0003676);; Molecular Function: RNA binding (GO:0003723);; Molecular Function: translation release factor activity (GO:0003747);; Molecular Function: binding (GO:0005488);; Cellular Component: cellular_component (GO:0005575);; Cellular Component: intracellular (GO:0005622);; Cellular Component: obsol…	K02838|4.6e-11|tbl:TBLA_0A02860|K02838 ribosome recycling factor | (RefSeq) TBLA0A02860; hypothetical protein	--	--	--	Ribosome recycling factor	--	J	Translation, ribosomal structure and biogenesis	hypothetical protein AWRI3578_g2754 [Hanseniaspora opuntiae]
g690	[R]	General function prediction only	Molecular Function: oxidoreductase activity, acting on NAD(P)H, nitrogenous group as acceptor (GO:0016657);; Biological Process: cellular response to oxidative stress (GO:0034599);;	K07078|5.1e-58|kla:KLLA0_C01562g|K07078 uncharacterized protein | (RefSeq) uncharacterized protein	--	--	--	Nitroreductase family	Putative nitroreductase HBN1 OS=Saccharomyces cerevisiae (strain ATCC 204508 / S288c) OX=559292 GN=HBN1 PE=1 SV=1	S	Function unknown	probable Putative nitroreductase HBN1 [Hanseniaspora guilliermondii]
g3432	--	--	Cellular Component: peroxisomal membrane (GO:0005778);; Biological Process: protein import into peroxisome matrix, docking (GO:0016560);;	K13343|3.7e-23|tpf:TPHA_0G00900|K13343 peroxin-14 | (RefSeq) TPHA0G00900; hypothetical protein	Peroxisome (ko04146)	--	--	Pex14 N-terminal domain	Peroxisomal membrane protein PER10 OS=Pichia angusta OX=870730 GN=PEX14 PE=3 SV=1	U	Intracellular trafficking, secretion, and vesicular transport	Peroxisomal membrane protein PEX14 [Hanseniaspora opuntiae]
g1504	--	--	--	--	--	--	--	--	--	--	--	Clustered mitochondria [Hanseniaspora opuntiae]
g95	[L]	Replication, recombination and repair	Molecular Function: DNA binding (GO:0003677);; Molecular Function: DNA helicase activity (GO:0003678);; Molecular Function: ATP binding (GO:0005524);; Cellular Component: nucleus (GO:0005634);; Biological Process: DNA replication initiation (GO:0006270);; Cellular Component: MCM complex (GO:0042555);;	K02542|9.3e-257|kla:KLLA0_F10087g|K02542 DNA replication licensing factor MCM6 [EC:3.6.4.12] | (RefSeq) uncharacterized protein	DNA replication (ko03030);; Cell cycle - yeast (ko04111);; Meiosis - yeast (ko04113)	[L]	Replication, recombination and repair	MCM P-loop domain	DNA replication licensing factor MCM6 OS=Saccharomyces cerevisiae (strain ATCC 204508 / S288c) OX=559292 GN=MCM6 PE=1 SV=2	L	Replication, recombination and repair	DNA replication licensing factor MCM6 [Hanseniaspora opuntiae]
g266	[R]	General function prediction only	--	K06911|8.4e-98|ndi:NDAI_0D00830|K06911 quercetin 2,3-dioxygenase [EC:1.13.11.24] | (RefSeq) NDAI0D00830; hypothetical protein	--	--	--	Pirin	--	S	Function unknown	Pirin-like protein [Hanseniaspora opuntiae]
g3744	--	--	Biological Process: telomere maintenance (GO:0000723);; Molecular Function: DNA binding (GO:0003677);;	--	--	--	--	--	--	--	--	DNA-binding protein RAP1 [Hanseniaspora opuntiae]
g820	--	--	--	--	--	--	--	--	--	--	--	hypothetical protein AWRI3578_g701 [Hanseniaspora opuntiae]
g1990	[O]	Posttranslational modification, protein turnover, chaperones	Molecular Function: dolichyl-phosphate-mannose-protein mannosyltransferase activity (GO:0004169);; Cellular Component: endoplasmic reticulum membrane (GO:0005789);; Cellular Component: integral component of membrane (GO:0016021);;	K00728|2.8e-213|erc:Ecym_5615|K00728 dolichyl-phosphate-mannose-protein mannosyltransferase [EC:2.4.1.109] | (RefSeq) hypothetical protein	Other types of O-glycan biosynthesis (ko00514);; Mannose type O-glycan biosynthesis (ko00515)	[O]	Posttranslational modification, protein turnover, chaperones	Dolichyl-phosphate-mannose-protein mannosyltransferase	Dolichyl-phosphate-mannose--protein mannosyltransferase 1 OS=Saccharomyces cerevisiae (strain ATCC 204508 / S288c) OX=559292 GN=PMT1 PE=1 SV=1	O	Posttranslational modification, protein turnover, chaperones	Dolichyl-phosphate-mannose--protein mannosyltransferase 1 [Hanseniaspora opuntiae]
g2906	[H]	Coenzyme transport and metabolism	Molecular Function: 2-dehydropantoate 2-reductase activity (GO:0008677);; Biological Process: pantothenate biosynthetic process (GO:0015940);;	K00077|3.4e-57|kmx:KLMA_30545|K00077 2-dehydropantoate 2-reductase [EC:1.1.1.169] | (RefSeq) PAN5; 2-dehydropantoate 2-reductase	Pantothenate and CoA biosynthesis (ko00770)	--	--	Ketopantoate reductase PanE/ApbA	2-dehydropantoate 2-reductase OS=Saccharomyces cerevisiae (strain ATCC 204508 / S288c) OX=559292 GN=PAN5 PE=1 SV=1	E	Amino acid transport and metabolism	2-dehydropantoate 2-reductase [Hanseniaspora opuntiae]
g979	--	--	Molecular Function: protein disulfide oxidoreductase activity (GO:0015035);; Biological Process: protein import into mitochondrial intermembrane space (GO:0045041);;	K17782|1.4e-36|yli:YALI0E21373g|K17782 mitochondrial intermembrane space import and assembly protein 40 | (RefSeq) YALI0E21373p	--	[S]	Function unknown	--	Mitochondrial intermembrane space import and assembly protein 40 OS=Saccharomyces cerevisiae (strain ATCC 204508 / S288c) OX=559292 GN=MIA40 PE=1 SV=2	C	Energy production and conversion	Mitochondrial intermembrane space import and assembly protein 40 [Hanseniaspora opuntiae]
g2806	--	--	Cellular Component: integral component of membrane (GO:0016021);; Biological Process: transmembrane transport (GO:0055085);;	--	--	[P]	Inorganic ion transport and metabolism	Sodium/calcium exchanger protein	Protein ECM27 OS=Saccharomyces cerevisiae (strain ATCC 204508 / S288c) OX=559292 GN=ECM27 PE=1 SV=2	--	--	Protein ECM27 [Hanseniaspora opuntiae]
g4565	--	--	Molecular Function: GTPase activator activity (GO:0005096);; Molecular Function: metal ion binding (GO:0046872);;	K12486|2.2e-31|ncs:NCAS_0A13410|K12486 stromal membrane-associated protein | (RefSeq) NCAS0A13410; hypothetical protein	Endocytosis (ko04144)	[T]	Signal transduction mechanisms	Putative GTPase activating protein for Arf	ADP-ribosylation factor GTPase-activating protein effector protein 2 OS=Saccharomyces cerevisiae (strain ATCC 204508 / S288c) OX=559292 GN=AGE2 PE=1 SV=1	T	Signal transduction mechanisms	Uncharacterized protein AWRI3578_g873 [Hanseniaspora opuntiae]
g4200	--	--	Biological Process: ubiquitin-dependent protein catabolic process (GO:0006511);; Biological Process: protein deubiquitination (GO:0016579);; Molecular Function: thiol-dependent ubiquitinyl hydrolase activity (GO:0036459);;	--	--	--	--	--	--	O	Posttranslational modification, protein turnover, chaperones	Ubiquitin carboxyl-terminal hydrolase 12 [Hanseniaspora opuntiae]
g1497	[J]	Translation, ribosomal structure and biogenesis	Molecular Function: tRNA dihydrouridine synthase activity (GO:0017150);; Molecular Function: flavin adenine dinucleotide binding (GO:0050660);;	K05543|1.2e-106|tpf:TPHA_0D03720|K05543 tRNA-dihydrouridine synthase 2 [EC:1.3.1.91] | (RefSeq) TPHA0D03720; hypothetical protein	--	[J]	Translation, ribosomal structure and biogenesis	Dihydrouridine synthase (Dus)	tRNA-dihydrouridine(20) synthase [NAD(P)+] OS=Saccharomyces cerevisiae (strain ATCC 204508 / S288c) OX=559292 GN=SMM1 PE=1 SV=1	J	Translation, ribosomal structure and biogenesis	tRNA-dihydrouridine(20) synthase [NAD(P)+] [Hanseniaspora opuntiae]
g870	[M]	Cell wall/membrane/envelope biogenesis	Molecular Function: protein kinase activity (GO:0004672);; Molecular Function: ATP binding (GO:0005524);;	K08832|1.9e-127|tdl:TDEL_0B03770|K08832 serine/threonine-protein kinase SRPK3 [EC:2.7.11.1] | (RefSeq) TDEL0B03770; hypothetical protein	--	[T]	Signal transduction mechanisms	Protein kinase domain	Serine/threonine-protein kinase SKY1 OS=Saccharomyces cerevisiae (strain ATCC 204508 / S288c) OX=559292 GN=SKY1 PE=1 SV=1	T	Signal transduction mechanisms	Serine/threonine-protein kinase spk-1 [Hanseniaspora opuntiae]
g3438	--	--	Cellular Component: integral component of membrane (GO:0016021);;	--	--	--	--	--	--	--	--	hypothetical protein AWRI3578_g1748 [Hanseniaspora opuntiae]
g2255	--	--	--	--	--	--	--	--	--	--	--	hypothetical protein AWRI3578_g3875 [Hanseniaspora opuntiae]
g487	--	--	Molecular Function: molecular_function (GO:0003674);; Molecular Function: binding (GO:0005488);; Molecular Function: steroid binding (GO:0005496);; Cellular Component: cellular_component (GO:0005575);; Cellular Component: intracellular (GO:0005622);; Cellular Component: obsolete cell (GO:0005623);; Cellular Component: cytoplasm (GO:0005737);; Cellular Component: endosome (GO:0005768);; Cellular C…	K17278|8.7e-42|tpf:TPHA_0D01400|K17278 membrane-associated progesterone receptor component | (RefSeq) TPHA0D01400; hypothetical protein	--	[R]	General function prediction only	Cytochrome b5-like Heme/Steroid binding domain	Damage response protein 1 OS=Saccharomyces cerevisiae (strain ATCC 204508 / S288c) OX=559292 GN=DAP1 PE=1 SV=1	S	Function unknown	Damage response protein 1 [Hanseniaspora opuntiae]
g2389	--	--	Molecular Function: structural molecule activity (GO:0005198);; Biological Process: superoxide metabolic process (GO:0006801);; Molecular Function: metal ion binding (GO:0046872);; Molecular Function: iron-sulfur cluster binding (GO:0051536);; Biological Process: protein maturation by iron-sulfur cluster transfer (GO:0097428);;	K04565|9.8e-36|pic:PICST_41302|K04565 superoxide dismutase, Cu-Zn family [EC:1.15.1.1] | (RefSeq) SOD2.1; Cu/Zn superoxide dismutase	Peroxisome (ko04146);; Longevity regulating pathway - multiple species (ko04213)	--	--	Copper/zinc superoxide dismutase (SODC)	Cell surface superoxide dismutase [Cu-Zn] 6 OS=Candida albicans (strain SC5314 / ATCC MYA-2876) OX=237561 GN=SOD6 PE=1 SV=2	O	Posttranslational modification, protein turnover, chaperones	Cell surface superoxide dismutase [Cu-Zn] 6 [Hanseniaspora opuntiae]
g4623	--	--	Molecular Function: GTPase activator activity (GO:0005096);; Biological Process: signal transduction (GO:0007165);;	--	--	--	--	--	--	--	--	GTPase-activating protein BEM3 [Hanseniaspora opuntiae]
g488	--	--	Cellular Component: nucleus (GO:0005634);; Biological Process: mRNA transport (GO:0051028);;	K14284|8.2e-86|tdl:TDEL_0A06440|K14284 nuclear RNA export factor | (RefSeq) TDEL0A06440; hypothetical protein	Ribosome biogenesis in eukaryotes (ko03008);; RNA transport (ko03013);; mRNA surveillance pathway (ko03015)	[A]	RNA processing and modification	TAP C-terminal domain	mRNA export factor MEX67 OS=Saccharomyces cerevisiae (strain ATCC 204508 / S288c) OX=559292 GN=MEX67 PE=1 SV=1	A	RNA processing and modification	mRNA export factor MEX67 [Hanseniaspora opuntiae]
g4015	--	--	Biological Process: biosynthetic process (GO:0009058);; Molecular Function: transferase activity (GO:0016740);; Molecular Function: pyridoxal phosphate binding (GO:0030170);;	K00654|1.3e-12|zro:ZYRO0D07282g|K00654 serine palmitoyltransferase [EC:2.3.1.50] | (RefSeq) hypothetical protein	Sphingolipid metabolism (ko00600);; Autophagy - yeast (ko04138)	--	--	--	--	O	Posttranslational modification, protein turnover, chaperones	Serine palmitoyltransferase 1 [Hanseniaspora opuntiae]
g190	--	--	--	--	--	--	--	--	--	--	--	hypothetical protein AWRI3578_g1335 [Hanseniaspora opuntiae]
g5314	--	--	Cellular Component: integral component of membrane (GO:0016021);; Molecular Function: oxidoreductase activity (GO:0016491);;	--	--	--	--	--	--	--	--	Ferric reductase transmembrane component 3 [Hanseniaspora opuntiae]
g3498	[K]	Transcription	Molecular Function: nucleic acid binding (GO:0003676);; Biological Process: RNA processing (GO:0006396);;	K00920|2.3e-86|ndi:NDAI_0K00920|K00920 rRNA biogenesis protein RRP5 | (RefSeq) NDAI0K00920; hypothetical protein	--	[A]	RNA processing and modification	S1 RNA binding domain	rRNA biogenesis protein RRP5 OS=Saccharomyces cerevisiae (strain ATCC 204508 / S288c) OX=559292 GN=RRP5 PE=1 SV=1	A	RNA processing and modification	rRNA biogenesis protein RRP5 [Hanseniaspora opuntiae]
g3992	--	--	Biological Process: ribosomal large subunit assembly (GO:0000027);; Cellular Component: nuclear chromosome (GO:0000228);; Biological Process: maturation of LSU-rRNA from tricistronic rRNA transcript (SSU-rRNA, 5.8S rRNA, LSU-rRNA) (GO:0000463);; Biological Process: maturation of LSU-rRNA (GO:0000470);; Cellular Component: chromatin (GO:0000785);; Cellular Component: nuclear chromatin (GO:0000790)…	K14827|9.6e-21|kla:KLLA0_F14839g|K14827 pre-rRNA-processing protein IPI1 | (RefSeq) uncharacterized protein	--	--	--	Rix1 complex component involved in 60S ribosome maturation	Pre-rRNA-processing protein IPI1 OS=Kluyveromyces lactis (strain ATCC 8585 / CBS 2359 / DSM 70799 / NBRC 1267 / NRRL Y-1140 / WM37) OX=284590 GN=IPI1 PE=3 SV=1	S	Function unknown	Pre-rRNA-processing protein IPI1 [Hanseniaspora opuntiae]
g4762	--	--	Cellular Component: 1,3-beta-D-glucan synthase complex (GO:0000148);; Molecular Function: 1,3-beta-D-glucan synthase activity (GO:0003843);; Biological Process: (1->3)-beta-D-glucan biosynthetic process (GO:0006075);; Cellular Component: integral component of membrane (GO:0016021);;	K04037|1.7e-97|cgr:CAGL0K04037g|K04037 1,3-beta-glucan synthase [EC:2.4.1.34] | (RefSeq) uncharacterized protein	Starch and sucrose metabolism (ko00500);; MAPK signaling pathway - yeast (ko04011)	[M]	Cell wall/membrane/envelope biogenesis	1,3-beta-glucan synthase subunit FKS1, domain-1	1,3-beta-glucan synthase component FKS1 OS=Saccharomyces cerevisiae (strain ATCC 204508 / S288c) OX=559292 GN=FKS1 PE=1 SV=2	M	Cell wall/membrane/envelope biogenesis	1,3-beta-glucan synthase component FKS1 [Hanseniaspora opuntiae]
g2625	--	--	Molecular Function: DNA-binding transcription factor activity, RNA polymerase II-specific (GO:0000981);; Molecular Function: zinc ion binding (GO:0008270);; Cellular Component: host cell nucleus (GO:0042025);;	--	--	--	--	Fungal specific transcription factor domain	Sterol uptake control protein 2 OS=Saccharomyces cerevisiae (strain ATCC 204508 / S288c) OX=559292 GN=UPC2 PE=1 SV=1	K	Transcription	Sterol uptake control protein 2 [Hanseniaspora opuntiae]
g1163	--	--	Molecular Function: GTP binding (GO:0005525);;	K12773|3.8e-77|erc:Ecym_6267|K12773 sporulation-regulated protein 3 | (RefSeq) hypothetical protein	Meiosis - yeast (ko04113)	[DZU]	Cell cycle control, cell division, chromosome partitioning;; Cytoskeleton;; Intracellular trafficking, secretion, and vesicular transport	Septin	Sporulation-regulated protein 3 OS=Saccharomyces cerevisiae (strain ATCC 204508 / S288c) OX=559292 GN=SPR3 PE=1 SV=1	--	--	Sporulation-regulated protein 3 [Hanseniaspora opuntiae]
g3134	[J]	Translation, ribosomal structure and biogenesis	Molecular Function: aminoacyl-tRNA editing activity (GO:0002161);; Molecular Function: proline-tRNA ligase activity (GO:0004827);; Molecular Function: ATP binding (GO:0005524);; Cellular Component: cytoplasm (GO:0005737);; Biological Process: prolyl-tRNA aminoacylation (GO:0006433);;	K01881|6.3e-74|tpf:TPHA_0E01050|K01881 prolyl-tRNA synthetase [EC:6.1.1.15] | (RefSeq) TPHA0E01050; hypothetical protein	Aminoacyl-tRNA biosynthesis (ko00970)	[J]	Translation, ribosomal structure and biogenesis	tRNA synthetase class II core domain (G, H, P, S and T)	Probable proline--tRNA ligase, mitochondrial OS=Saccharomyces cerevisiae (strain ATCC 204508 / S288c) OX=559292 GN=AIM10 PE=1 SV=1	J	Translation, ribosomal structure and biogenesis	putative proline--tRNA ligase, mitochondrial [Hanseniaspora opuntiae]
g4069	--	--	Molecular Function: structural constituent of ribosome (GO:0003735);; Cellular Component: ribosome (GO:0005840);; Biological Process: translation (GO:0006412);;	K02882|5.4e-33|ago:AGOS_AFR330C|K02882 large subunit ribosomal protein L18Ae | (RefSeq) 60S ribosomal protein L20	Ribosome (ko03010)	[J]	Translation, ribosomal structure and biogenesis	Ribosomal proteins 50S-L18Ae/60S-L20/60S-L18A	60S ribosomal protein L20-A OS=Saccharomyces cerevisiae (strain ATCC 204508 / S288c) OX=559292 GN=RPL20A PE=1 SV=1	J	Translation, ribosomal structure and biogenesis	60S ribosomal protein L20-B [Hanseniaspora opuntiae]
g800	[P]	Inorganic ion transport and metabolism	Biological Process: regulation of pH (GO:0006885);; Molecular Function: sodium:proton antiporter activity (GO:0015385);; Cellular Component: integral component of membrane (GO:0016021);;	K12041|1.2e-199|vpo:Kpol_1023p73|K12041 solute carrier family 9 (sodium/hydrogen exchanger), member 6/7 | (RefSeq) hypothetical protein	--	[P]	Inorganic ion transport and metabolism	Sodium/hydrogen exchanger family	Endosomal/prevacuolar sodium/hydrogen exchanger OS=Saccharomyces cerevisiae (strain ATCC 204508 / S288c) OX=559292 GN=NHX1 PE=1 SV=1	P	Inorganic ion transport and metabolism	Endosomal/prevacuolar sodium/hydrogen exchanger [Hanseniaspora opuntiae]
g2135	--	--	--	--	--	--	--	--	--	--	--	hypothetical protein AWRI3578_g3126 [Hanseniaspora opuntiae]
g5162	--	--	Cellular Component: nucleus (GO:0005634);; Cellular Component: cytoplasm (GO:0005737);; Biological Process: peptidyl-lysine modification to peptidyl-hypusine (GO:0008612);; Molecular Function: deoxyhypusine monooxygenase activity (GO:0019135);; Molecular Function: metal ion binding (GO:0046872);;	K06072|1.8e-24|sce:YJR070C|K06072 deoxyhypusine monooxygenase [EC:1.14.99.29] | (RefSeq) LIA1, MMD1; deoxyhypusine monooxygenase	--	[R]	General function prediction only	HEAT repeats	Deoxyhypusine hydroxylase OS=Saccharomyces cerevisiae (strain ATCC 204508 / S288c) OX=559292 GN=LIA1 PE=1 SV=1	C	Energy production and conversion	Deoxyhypusine hydroxylase [Hanseniaspora opuntiae]
g4059	[KL]	Transcription;; Replication, recombination and repair	Molecular Function: DNA binding (GO:0003677);; Molecular Function: ATP binding (GO:0005524);; Cellular Component: nucleus (GO:0005634);; Molecular Function: hydrolase activity, acting on acid anhydrides, in phosphorus-containing anhydrides (GO:0016818);; Molecular Function: nucleosome binding (GO:0031491);; Biological Process: ATP-dependent chromatin remodeling (GO:0043044);;	K11654|1.8e-109|kmx:KLMA_60284|K11654 SWI/SNF-related matrix-associated actin-dependent regulator of chromatin subfamily A member 5 [EC:3.6.4.-] | (RefSeq) ISW2; ISWI chromatin-remodeling complex ATPase ISW2	--	[K]	Transcription	Helicase conserved C-terminal domain	ISWI chromatin-remodeling complex ATPase ISW2 OS=Saccharomyces cerevisiae (strain ATCC 204508 / S288c) OX=559292 GN=ISW2 PE=1 SV=1	K	Transcription	ISWI chromatin-remodeling complex ATPase ISW2 [Hanseniaspora opuntiae]
g4021	--	--	Cellular Component: plasma membrane (GO:0005886);; Molecular Function: transferase activity (GO:0016740);; Cellular Component: anchored component of membrane (GO:0031225);;	K22832|2.9e-71|kaf:KAFR_0I02630|K22832 1,3-beta-glucanosyltransferase GAS1 [EC:2.4.1.-] | (RefSeq) KAFR0I02630; hypothetical protein	--	--	--	Glucanosyltransferase	1,3-beta-glucanosyltransferase GAS1 OS=Saccharomyces cerevisiae (strain ATCC 204508 / S288c) OX=559292 GN=GAS1 PE=1 SV=2	G	Carbohydrate transport and metabolism	1,3-beta-glucanosyltransferase GAS1 [Hanseniaspora opuntiae]
g1933	--	--	--	--	--	--	--	Fungal Transforming acidic coiled-coil (TACC) proteins	--	--	--	hypothetical protein AWRI3578_g3842 [Hanseniaspora opuntiae]
g3743	--	--	Molecular Function: nuclear export signal receptor activity (GO:0005049);; Cellular Component: nucleus (GO:0005634);; Biological Process: intracellular protein transport (GO:0006886);; Molecular Function: Ran GTPase binding (GO:0008536);;	K14290|4.4e-129|kla:KLLA0_E16061g|K14290 exportin-1 | (RefSeq) uncharacterized protein	Ribosome biogenesis in eukaryotes (ko03008);; RNA transport (ko03013)	[YU]	Nuclear structure;; Intracellular trafficking, secretion, and vesicular transport	CRM1 / Exportin repeat 2	Exportin-1 OS=Saccharomyces cerevisiae (strain ATCC 204508 / S288c) OX=559292 GN=CRM1 PE=1 SV=1	--	--	Exportin-1 [Hanseniaspora opuntiae]
g1627	--	--	--	--	--	--	--	--	--	--	--	hypothetical protein AWRI3578_g3262 [Hanseniaspora opuntiae]
g699	--	--	Cellular Component: transcription factor TFIIH core complex (GO:0000439);; Biological Process: nucleotide-excision repair (GO:0006289);; Biological Process: transcription, DNA-templated (GO:0006351);;	K03141|1.5e-99|ago:AGOS_AAL042W|K03141 transcription initiation factor TFIIH subunit 1 | (RefSeq) AAL042Wp	Basal transcription factors (ko03022);; Nucleotide excision repair (ko03420)	[KL]	Transcription;; Replication, recombination and repair	BSD domain	General transcription and DNA repair factor IIH subunit TFB1 OS=Saccharomyces cerevisiae (strain ATCC 204508 / S288c) OX=559292 GN=TFB1 PE=1 SV=1	K	Transcription	RNA polymerase II transcription factor B subunit 1 [Hanseniaspora opuntiae]
g3802	--	--	Molecular Function: RNA binding (GO:0003723);; Molecular Function: hydrolase activity (GO:0016787);; Molecular Function: manganese ion binding (GO:0030145);;	--	--	--	--	--	--	--	--	mRNA-decapping enzyme subunit 2 [Hanseniaspora opuntiae]
g251	[T]	Signal transduction mechanisms	Molecular Function: protein serine/threonine phosphatase activity (GO:0004722);; Molecular Function: metal ion binding (GO:0046872);;	K14803|2.2e-97|tbl:TBLA_0C05140|K14803 protein phosphatase PTC2/3 [EC:3.1.3.16] | (RefSeq) TBLA0C05140; hypothetical protein	--	[T]	Signal transduction mechanisms	Protein phosphatase 2C	Protein phosphatase 2C homolog 3 OS=Saccharomyces cerevisiae (strain ATCC 204508 / S288c) OX=559292 GN=PTC3 PE=1 SV=4	T	Signal transduction mechanisms	Protein phosphatase 2C 3 [Hanseniaspora opuntiae]
g1651	--	--	Molecular Function: DNA-binding transcription factor activity (GO:0003700);; Cellular Component: nucleus (GO:0005634);; Molecular Function: zinc ion binding (GO:0008270);; Molecular Function: sequence-specific DNA binding (GO:0043565);;	K09184|2.9e-17|cnb:CNBA1750|K09184 GATA-binding protein, other eukaryote | (RefSeq) hypothetical protein	--	[K]	Transcription	GATA zinc finger	Nitrogen regulatory protein areA OS=Aspergillus niger OX=5061 GN=areA PE=4 SV=1	K	Transcription	Nitrogen regulatory protein areA [Hanseniaspora opuntiae]
g1747	--	--	Biological Process: rRNA processing (GO:0006364);; Cellular Component: preribosome, small subunit precursor (GO:0030688);;	K14849|2.0e-44|erc:Ecym_7219|K14849 ribosomal RNA-processing protein 1 | (RefSeq) hypothetical protein	--	[A]	RNA processing and modification	Nucleolar protein,Nop52	Ribosomal RNA-processing protein 1 OS=Saccharomyces cerevisiae (strain ATCC 204508 / S288c) OX=559292 GN=RRP1 PE=1 SV=2	A	RNA processing and modification	Ribosomal RNA-processing protein 1 [Hanseniaspora opuntiae]
NewGene_2133	--	--	Molecular Function: protein serine/threonine kinase activity (GO:0004674);; Molecular Function: ATP binding (GO:0005524);;	K12766|2.32e-33|cgr:CAGL0L06820g|K12766 serine/threonine-protein kinase MDS1/RIM11 [EC:2.7.11.1] | (RefSeq) uncharacterized protein	Meiosis - yeast (ko04113)	[G]	Carbohydrate transport and metabolism	Protein kinase domain	Serine/threonine-protein kinase RIM11/MSD1 OS=Saccharomyces cerevisiae (strain ATCC 204508 / S288c) OX=559292 GN=RIM11 PE=1 SV=1	G	Carbohydrate transport and metabolism	Pkinase-domain-containing protein [Hanseniaspora valbyensis NRRL Y-1626]
g1784	--	--	Molecular Function: translation elongation factor activity (GO:0003746);;	K03233|4.1e-83|ndi:NDAI_0E03030|K03233 elongation factor 1-gamma | (RefSeq) NDAI0E03030; hypothetical protein	--	[J]	Translation, ribosomal structure and biogenesis	Elongation factor 1 gamma, conserved domain	Elongation factor 1-gamma 2 OS=Saccharomyces cerevisiae (strain ATCC 204508 / S288c) OX=559292 GN=TEF4 PE=1 SV=1	J	Translation, ribosomal structure and biogenesis	Elongation factor 1-gamma 2 [Hanseniaspora opuntiae]
g2480	--	--	Molecular Function: methyltransferase activity (GO:0008168);; Biological Process: methylation (GO:0032259);;	--	--	--	--	--	--	S	Function unknown	Protein-lysine N-methyltransferase EFM1 [Hanseniaspora opuntiae]
g3758	--	--	Molecular Function: Rab GDP-dissociation inhibitor activity (GO:0005093);; Biological Process: small GTPase mediated signal transduction (GO:0007264);; Biological Process: protein transport (GO:0015031);;	K17255|1.2e-43|tpf:TPHA_0C02840|K17255 Rab GDP dissociation inhibitor | (RefSeq) TPHA0C02840; hypothetical protein	--	[O]	Posttranslational modification, protein turnover, chaperones	GDP dissociation inhibitor	Rab GDP-dissociation inhibitor OS=Saccharomyces cerevisiae (strain ATCC 204508 / S288c) OX=559292 GN=GDI1 PE=1 SV=1	O	Posttranslational modification, protein turnover, chaperones	Rab GDP-dissociation inhibitor [Hanseniaspora opuntiae]
g3443	--	--	Cellular Component: integral component of membrane (GO:0016021);;	--	--	--	--	--	--	--	--	uncharacterized protein HGUI_01206 [Hanseniaspora guilliermondii]
g3933	--	--	--	--	--	--	--	--	--	--	--	hypothetical protein AWRI3578_g3570 [Hanseniaspora opuntiae]
g2820	--	--	Cellular Component: integral component of membrane (GO:0016021);;	--	--	--	--	Hypoxia induced protein conserved region	Respiratory supercomplex factor 2, mitochondrial OS=Saccharomyces cerevisiae (strain ATCC 204508 / S288c) OX=559292 GN=RCF2 PE=1 SV=1	U	Intracellular trafficking, secretion, and vesicular transport	Respiratory supercomplex factor 2, mitochondrial [Hanseniaspora opuntiae]
g5174	--	--	Molecular Function: translation elongation factor activity (GO:0003746);;	K03233|2.9e-17|ppa:PAS_chr4_0102|K03233 elongation factor 1-gamma | (RefSeq) elongation factor 1 gamma domain-containing protein	--	--	--	Glutathione S-transferase, C-terminal domain	--	J	Translation, ribosomal structure and biogenesis	Elongation factor 1-gamma 2 [Hanseniaspora opuntiae]
g1751	--	--	Molecular Function: molecular_function (GO:0003674);; Molecular Function: catalytic activity (GO:0003824);; Molecular Function: phosphoprotein phosphatase activity (GO:0004721);; Molecular Function: protein tyrosine phosphatase activity (GO:0004725);; Cellular Component: cellular_component (GO:0005575);; Cellular Component: intracellular (GO:0005622);; Cellular Component: obsolete cell (GO:000562…	K18044|7.7e-45|tpf:TPHA_0C03180|K18044 tyrosine-protein phosphatase-like protein OCA2 | (RefSeq) TPHA0C03180; hypothetical protein	--	[V]	Defense mechanisms	Tyrosine phosphatase family	Tyrosine-protein phosphatase-like protein OCA2 OS=Saccharomyces cerevisiae (strain ATCC 204508 / S288c) OX=559292 GN=OCA2 PE=1 SV=1	V	Defense mechanisms	Tyrosine-protein phosphatase-like protein OCA2 [Hanseniaspora opuntiae]
g639	--	--	Molecular Function: structural constituent of ribosome (GO:0003735);; Cellular Component: mitochondrion (GO:0005739);; Cellular Component: ribosome (GO:0005840);; Biological Process: mitochondrial translation (GO:0032543);;	K17413|9.8e-17|ago:AGOS_AGL140C|K17413 small subunit ribosomal protein S35 | (RefSeq) mitochondrial 37S ribosomal protein RSM24	--	--	--	Mitochondrial ribosomal subunit protein	--	J	Translation, ribosomal structure and biogenesis	37S ribosomal protein S24, mitochondrial [Hanseniaspora opuntiae]
g169	[J]	Translation, ribosomal structure and biogenesis	Molecular Function: transferase activity (GO:0016740);; Molecular Function: carbon-nitrogen ligase activity, with glutamine as amido-N-donor (GO:0016884);;	K02434|1.6e-88|vpo:Kpol_1045p34|K02434 aspartyl-tRNA(Asn)/glutamyl-tRNA(Gln) amidotransferase subunit B [EC:6.3.5.6 6.3.5.7] | (RefSeq) hypothetical protein	Aminoacyl-tRNA biosynthesis (ko00970)	[J]	Translation, ribosomal structure and biogenesis	GatB/GatE catalytic domain	Glutamyl-tRNA(Gln) amidotransferase subunit B, mitochondrial OS=Vanderwaltozyma polyspora (strain ATCC 22028 / DSM 70294) OX=436907 GN=PET112 PE=3 SV=1	J	Translation, ribosomal structure and biogenesis	Glutamyl-tRNA(Gln) amidotransferase subunit B, mitochondrial [Hanseniaspora opuntiae]
g3379	--	--	Molecular Function: molecular_function (GO:0003674);; Molecular Function: catalytic activity (GO:0003824);; Cellular Component: cellular_component (GO:0005575);; Cellular Component: intracellular (GO:0005622);; Cellular Component: obsolete cell (GO:0005623);; Cellular Component: cytoplasm (GO:0005737);; Cellular Component: mitochondrion (GO:0005739);; Biological Process: lipid metabolic process (…	K13699|2.0e-23|sce:YLR099C|K13699 abhydrolase domain-containing protein 5 [EC:2.3.1.51] | (RefSeq) ICT1; lysophosphatidic acid acyltransferase ICT1	--	[R]	General function prediction only	alpha/beta hydrolase fold	Protein ECM18 OS=Saccharomyces cerevisiae (strain ATCC 204508 / S288c) OX=559292 GN=ECM18 PE=1 SV=1	S	Function unknown	Protein ECM18 [Hanseniaspora opuntiae]
g3631	--	--	Cellular Component: nucleus (GO:0005634);; Biological Process: mitotic chromosome condensation (GO:0007076);; Biological Process: cell division (GO:0051301);;	K06677|6.7e-84|kla:KLLA0_F20119g|K06677 condensin complex subunit 1 | (RefSeq) uncharacterized protein	Cell cycle - yeast (ko04111)	[BD]	Chromatin structure and dynamics;; Cell cycle control, cell division, chromosome partitioning	non-SMC mitotic condensation complex subunit 1, N-term	Condensin complex subunit 1 OS=Saccharomyces cerevisiae (strain ATCC 204508 / S288c) OX=559292 GN=YCS4 PE=1 SV=1	--	--	Condensin complex subunit 1 [Hanseniaspora opuntiae]
g1048	--	--	Cellular Component: Golgi membrane (GO:0000139);; Molecular Function: structural molecule activity (GO:0005198);; Biological Process: intracellular protein transport (GO:0006886);; Biological Process: vesicle-mediated transport (GO:0016192);; Cellular Component: COPI vesicle coat (GO:0030126);;	K05236|7.8e-247|erc:Ecym_8072|K05236 coatomer subunit alpha | (RefSeq) Hypothetical protein	--	[U]	Intracellular trafficking, secretion, and vesicular transport	Coatomer WD associated region	Coatomer subunit alpha OS=Saccharomyces cerevisiae (strain ATCC 204508 / S288c) OX=559292 GN=COP1 PE=1 SV=2	U	Intracellular trafficking, secretion, and vesicular transport	Coatomer subunit alpha [Hanseniaspora opuntiae]
g5141	--	--	Molecular Function: ATP binding (GO:0005524);; Biological Process: regulation of transcription, DNA-templated (GO:0006355);; Molecular Function: transcription factor binding (GO:0008134);;	K03695|1.8e-31|sce:YLL026W|K03695 ATP-dependent Clp protease ATP-binding subunit ClpB | (RefSeq) HSP104; chaperone ATPase HSP104	Longevity regulating pathway - multiple species (ko04213)	[O]	Posttranslational modification, protein turnover, chaperones	Clp amino terminal domain, pathogenicity island component	Heat shock protein 104 OS=Saccharomyces cerevisiae (strain ATCC 204508 / S288c) OX=559292 GN=HSP104 PE=1 SV=2	O	Posttranslational modification, protein turnover, chaperones	Heat shock protein 104 [Hanseniaspora opuntiae]
g3435	--	--	Cellular Component: cellular_component (GO:0005575);; Cellular Component: cell wall (GO:0005618);; Cellular Component: intracellular (GO:0005622);; Cellular Component: obsolete cell (GO:0005623);; Cellular Component: cytoplasm (GO:0005737);; Cellular Component: mitochondrion (GO:0005739);; Cellular Component: endoplasmic reticulum (GO:0005783);; Cellular Component: plasma membrane (GO:0005886);; …	--	--	--	--	Glycine-rich protein domain (DUF2403)	GPI-anchored protein 52 OS=Candida albicans (strain SC5314 / ATCC MYA-2876) OX=237561 GN=PGA52 PE=1 SV=2	S	Function unknown	Cell wall protein [Hanseniaspora opuntiae]
g913	--	--	--	--	--	--	--	--	--	--	--	hypothetical protein AWRI3578_g3766 [Hanseniaspora opuntiae]
g3714	--	--	Cellular Component: endoplasmic reticulum lumen (GO:0005788);; Cellular Component: endoplasmic reticulum membrane (GO:0005789);; Biological Process: dolichol-linked oligosaccharide biosynthetic process (GO:0006488);; Cellular Component: integral component of membrane (GO:0016021);; Molecular Function: dolichyl-pyrophosphate Man7GlcNAc2 alpha-1,6-mannosyltransferase activity (GO:0052824);;	K03847|2.9e-58|sce:YNR030W|K03847 alpha-1,6-mannosyltransferase [EC:2.4.1.260] | (RefSeq) ALG12, ECM39; dolichyl-P-Man:Man(7)GlcNAc(2)-PP-dolichol alpha-1,6-mannosyltransferase	N-Glycan biosynthesis (ko00510);; Various types of N-glycan biosynthesis (ko00513)	[MU]	Cell wall/membrane/envelope biogenesis;; Intracellular trafficking, secretion, and vesicular transport	Alg9-like mannosyltransferase family	Dol-P-Man:Man(7)GlcNAc(2)-PP-Dol alpha-1,6-mannosyltransferase OS=Saccharomyces cerevisiae (strain ATCC 204508 / S288c) OX=559292 GN=ALG12 PE=1 SV=1	G	Carbohydrate transport and metabolism	Dol-P-Man:Man(7)GlcNAc(2)-PP-Dol alpha-1,6-mannosyltransferase [Hanseniaspora opuntiae]
g3626	[F]	Nucleotide transport and metabolism	Molecular Function: uridine kinase activity (GO:0004849);; Molecular Function: ATP binding (GO:0005524);; Biological Process: UMP salvage (GO:0044206);; Biological Process: CTP salvage (GO:0044211);;	K00876|3.9e-40|kla:KLLA0_F06182g|K00876 uridine kinase [EC:2.7.1.48] | (RefSeq) uncharacterized protein	Pyrimidine metabolism (ko00240)	[TZ]	Signal transduction mechanisms;; Cytoskeleton	Phosphoribulokinase / Uridine kinase family	Uridine kinase OS=Saccharomyces cerevisiae (strain ATCC 204508 / S288c) OX=559292 GN=URK1 PE=1 SV=1	F	Nucleotide transport and metabolism	Uridine kinase [Hanseniaspora opuntiae]
g4798	--	--	Molecular Function: DNA binding (GO:0003677);; Molecular Function: DNA-directed DNA polymerase activity (GO:0003887);; Cellular Component: gamma DNA polymerase complex (GO:0005760);; Biological Process: DNA replication (GO:0006260);;	K02332|5.6e-14|smp:SMAC_06688|K02332 DNA polymerase gamma 1 [EC:2.7.7.7] | (RefSeq) uncharacterized protein	Mitophagy - yeast (ko04139)	[L]	Replication, recombination and repair	--	DNA polymerase gamma, mitochondrial OS=Neurospora crassa (strain ATCC 24698 / 74-OR23-1A / CBS 708.71 / DSM 1257 / FGSC 987) OX=367110 GN=mip-1 PE=3 SV=2	L	Replication, recombination and repair	DNA polymerase gamma [Hanseniaspora opuntiae]
g4451	--	--	Cellular Component: nuclear chromosome (GO:0000228);; Cellular Component: chromatin (GO:0000785);; Cellular Component: nuclear chromatin (GO:0000790);; Molecular Function: obsolete transcription factor activity, protein binding (GO:0000988);; Molecular Function: obsolete transcription factor activity, core RNA polymerase binding (GO:0000990);; Molecular Function: obsolete transcription factor act…	K11775|1.6e-13|kmx:KLMA_30490|K11775 SWI/SNF complex component SWP73 | (RefSeq) RSC6; transcription regulatory protein SNF12	--	--	--	--	--	K	Transcription	Chromatin structure-remodeling complex protein RSC6 [Hanseniaspora opuntiae]
g3013	--	--	--	--	--	--	--	--	--	--	--	hypothetical protein AWRI3578_g3194 [Hanseniaspora opuntiae]
g4000	--	--	--	--	--	--	--	--	--	--	--	hypothetical protein AWRI3578_g3334 [Hanseniaspora opuntiae]
g1951	--	--	--	--	--	--	--	--	--	--	--	hypothetical protein AWRI3578_g426 [Hanseniaspora opuntiae]
g1503	--	--	Biological Process: mRNA export from nucleus (GO:0006406);; Cellular Component: transcription export complex 2 (GO:0070390);;	K23719|5.9e-100|cgr:CAGL0E01111g|K23719 nuclear mRNA export protein SAC3 | (RefSeq) uncharacterized protein	--	[UD]	Intracellular trafficking, secretion, and vesicular transport;; Cell cycle control, cell division, chromosome partitioning	SAC3/GANP family	Nuclear mRNA export protein SAC3 OS=Saccharomyces cerevisiae (strain ATCC 204508 / S288c) OX=559292 GN=SAC3 PE=1 SV=2	--	--	Nuclear mRNA export protein SAC3 [Hanseniaspora opuntiae]
g3032	--	--	Molecular Function: transcription coregulator activity (GO:0003712);; Biological Process: regulation of transcription by RNA polymerase II (GO:0006357);; Cellular Component: mediator complex (GO:0016592);;	K15134|1.3e-22|vpo:Kpol_1013p59|K15134 mediator of RNA polymerase II transcription subunit 17, fungi type | (RefSeq) hypothetical protein	--	--	--	Subunit 17 of Mediator complex	Mediator of RNA polymerase II transcription subunit 17 OS=Kluyveromyces lactis (strain ATCC 8585 / CBS 2359 / DSM 70799 / NBRC 1267 / NRRL Y-1140 / WM37) OX=284590 GN=SRB4 PE=3 SV=1	K	Transcription	Mediator of RNA polymerase II transcription subunit 17 [Hanseniaspora opuntiae]
g3016	--	--	Biological Process: reproduction (GO:0000003);; Biological Process: developmental process involved in reproduction (GO:0003006);; Cellular Component: cellular_component (GO:0005575);; Cellular Component: intracellular (GO:0005622);; Cellular Component: obsolete cell (GO:0005623);; Cellular Component: lipid droplet (GO:0005811);; Biological Process: cell cycle (GO:0007049);; Biological Process: bi…	K12772|4.3e-23|kmx:KLMA_20317|K12772 sporulation-specific protein 4 | (RefSeq) SPS4; sporulation-specific protein 4	Meiosis - yeast (ko04113)	--	--	Perilipin protein	--	S	Function unknown	Sporulation-specific protein 4 [Hanseniaspora opuntiae]
g3672	--	--	Biological Process: ribosomal small subunit assembly (GO:0000028);; Biological Process: endonucleolytic cleavage in ITS1 to separate SSU-rRNA from 5.8S rRNA and LSU-rRNA from tricistronic rRNA transcript (SSU-rRNA, 5.8S rRNA, LSU-rRNA) (GO:0000447);; Biological Process: maturation of 5.8S rRNA (GO:0000460);; Biological Process: maturation of SSU-rRNA from tricistronic rRNA transcript (SSU-rRNA, 5…	K14558|1.2e-67|sce:YCR057C|K14558 periodic tryptophan protein 2 | (RefSeq) PWP2, UTP1, YCR055C, YCR058C; snoRNA-binding rRNA-processing protein PWP2	Ribosome biogenesis in eukaryotes (ko03008)	[A]	RNA processing and modification	Dip2/Utp12 Family	Periodic tryptophan protein 2 OS=Saccharomyces cerevisiae (strain ATCC 204508 / S288c) OX=559292 GN=PWP2 PE=1 SV=2	A	RNA processing and modification	Periodic tryptophan protein 2 [Hanseniaspora opuntiae]
g4868	--	--	Molecular Function: nucleic acid binding (GO:0003676);; Molecular Function: DNA-directed 5'-3' RNA polymerase activity (GO:0003899);; Cellular Component: nucleolus (GO:0005730);; Biological Process: transcription, DNA-templated (GO:0006351);; Biological Process: mRNA cleavage (GO:0006379);; Molecular Function: zinc ion binding (GO:0008270);;	K03000|2.2e-28|kaf:KAFR_0D03670|K03000 DNA-directed RNA polymerase I subunit RPA12 | (RefSeq) KAFR0D03670; hypothetical protein	RNA polymerase (ko03020)	[K]	Transcription	Transcription factor S-II (TFIIS)	DNA-directed RNA polymerase I subunit RPA12 OS=Saccharomyces cerevisiae (strain ATCC 204508 / S288c) OX=559292 GN=RPA12 PE=1 SV=1	K	Transcription	DNA-directed RNA polymerase I subunit RPA12 [Hanseniaspora opuntiae]
g1954	[O]	Posttranslational modification, protein turnover, chaperones	Molecular Function: metalloendopeptidase activity (GO:0004222);; Cellular Component: endoplasmic reticulum membrane (GO:0005789);; Cellular Component: integral component of membrane (GO:0016021);; Molecular Function: metal ion binding (GO:0046872);; Biological Process: CAAX-box protein processing (GO:0071586);;	K06013|6.9e-101|tdl:TDEL_0H00700|K06013 STE24 endopeptidase [EC:3.4.24.84] | (RefSeq) TDEL0H00700; hypothetical protein	Terpenoid backbone biosynthesis (ko00900)	[R]	General function prediction only	Peptidase family M48	CAAX prenyl protease 1 OS=Saccharomyces cerevisiae (strain ATCC 204508 / S288c) OX=559292 GN=STE24 PE=1 SV=1	O	Posttranslational modification, protein turnover, chaperones	CAAX prenyl protease 1 [Hanseniaspora opuntiae]
g5025	[H]	Coenzyme transport and metabolism	Molecular Function: coproporphyrinogen oxidase activity (GO:0004109);; Biological Process: porphyrin-containing compound biosynthetic process (GO:0006779);;	K00228|4.8e-51|tdl:TDEL_0D03420|K00228 coproporphyrinogen III oxidase [EC:1.3.3.3] | (RefSeq) TDEL0D03420; hypothetical protein	Porphyrin and chlorophyll metabolism (ko00860)	[H]	Coenzyme transport and metabolism	Coproporphyrinogen III oxidase	Oxygen-dependent coproporphyrinogen-III oxidase OS=Saccharomyces cerevisiae (strain ATCC 204508 / S288c) OX=559292 GN=HEM13 PE=1 SV=2	H	Coenzyme transport and metabolism	Oxygen-dependent coproporphyrinogen-III oxidase [Hanseniaspora opuntiae]
g4256	[M]	Cell wall/membrane/envelope biogenesis	Molecular Function: protein kinase activity (GO:0004672);; Molecular Function: ATP binding (GO:0005524);;	K18670|4.0e-56|kmx:KLMA_10352|K18670 dual specificity protein kinase YAK1 [EC:2.7.12.1] | (RefSeq) YAK1; dual specificity protein kinase YAK1	--	[R]	General function prediction only	Protein kinase domain	Dual specificity protein kinase YAK1 OS=Saccharomyces cerevisiae (strain ATCC 204508 / S288c) OX=559292 GN=YAK1 PE=1 SV=1	T	Signal transduction mechanisms	Dual specificity protein kinase YAK1 [Hanseniaspora opuntiae]
g2752	[I]	Lipid transport and metabolism	Molecular Function: [acyl-carrier-protein] S-acetyltransferase activity (GO:0004313);; Molecular Function: [acyl-carrier-protein] S-malonyltransferase activity (GO:0004314);; Molecular Function: 3-hydroxypalmitoyl-[acyl-carrier-protein] dehydratase activity (GO:0004317);; Molecular Function: enoyl-[acyl-carrier-protein] reductase (NADH) activity (GO:0004318);; Molecular Function: oleoyl-[acyl-car…	K00668|4.2e-84|lth:KLTH0D15070g|K00668 fatty acid synthase subunit beta, fungi type [EC:2.3.1.86] | (RefSeq) KLTH0D15070p	Fatty acid biosynthesis (ko00061);; Fatty acid metabolism (ko01212)	--	--	Acyl transferase domain	Fatty acid synthase subunit beta OS=Candida albicans OX=5476 GN=FAS1 PE=1 SV=1	I	Lipid transport and metabolism	Fatty acid synthase subunit beta [Hanseniaspora opuntiae]
g5234	--	--	Molecular Function: protein serine/threonine phosphatase activity (GO:0004722);;	K19708|4.9e-36|cgr:CAGL0E00649g|K19708 protein phosphatase PTC6 [EC:3.1.3.16 3.1.3.43] | (RefSeq) uncharacterized protein	Mitophagy - yeast (ko04139)	[T]	Signal transduction mechanisms	Protein phosphatase 2C	[Pyruvate dehydrogenase [acetyl-transferring]]-phosphatase 2, mitochondrial OS=Saccharomyces cerevisiae (strain ATCC 204508 / S288c) OX=559292 GN=PTC6 PE=1 SV=2	T	Signal transduction mechanisms	[Pyruvate dehydrogenase [acetyl-transferring]]-phosphatase 2, mitochondrial [Hanseniaspora opuntiae]
g5020	--	--	Cellular Component: 1,3-beta-D-glucan synthase complex (GO:0000148);; Molecular Function: 1,3-beta-D-glucan synthase activity (GO:0003843);; Biological Process: (1->3)-beta-D-glucan biosynthetic process (GO:0006075);; Cellular Component: integral component of membrane (GO:0016021);;	K00706|7.7e-54|ncs:NCAS_0J00760|K00706 1,3-beta-glucan synthase [EC:2.4.1.34] | (RefSeq) NCAS0J00760; hypothetical protein	Starch and sucrose metabolism (ko00500);; MAPK signaling pathway - yeast (ko04011)	[M]	Cell wall/membrane/envelope biogenesis	1,3-beta-glucan synthase component	1,3-beta-glucan synthase component FKS1 OS=Saccharomyces cerevisiae (strain ATCC 204508 / S288c) OX=559292 GN=FKS1 PE=1 SV=2	M	Cell wall/membrane/envelope biogenesis	1,3-beta-glucan synthase component FKS1 [Hanseniaspora opuntiae]
g3656	[C]	Energy production and conversion	Molecular Function: glutathione-disulfide reductase activity (GO:0004362);; Cellular Component: cytoplasm (GO:0005737);; Biological Process: glutathione metabolic process (GO:0006749);; Biological Process: cell redox homeostasis (GO:0045454);; Molecular Function: flavin adenine dinucleotide binding (GO:0050660);; Molecular Function: NADP binding (GO:0050661);;	K00383|2.9e-121|kmx:KLMA_10787|K00383 glutathione reductase (NADPH) [EC:1.8.1.7] | (RefSeq) GLR1; glutathione reductase	Glutathione metabolism (ko00480)	[Q]	Secondary metabolites biosynthesis, transport and catabolism	Pyridine nucleotide-disulphide oxidoreductase	Glutathione reductase OS=Kluyveromyces lactis (strain ATCC 8585 / CBS 2359 / DSM 70799 / NBRC 1267 / NRRL Y-1140 / WM37) OX=284590 GN=GLR1 PE=1 SV=1	Q	Secondary metabolites biosynthesis, transport and catabolism	Glutathione reductase [Hanseniaspora opuntiae]
g3186	--	--	Molecular Function: protein kinase activity (GO:0004672);; Molecular Function: ATP binding (GO:0005524);;	K08287|9.7e-42|ncs:NCAS_0A06000|K08287 dual-specificity kinase [EC:2.7.12.1] | (RefSeq) NCAS0A06000; hypothetical protein	--	[T]	Signal transduction mechanisms	Protein kinase domain	Dual specificity protein kinase KNS1 OS=Saccharomyces cerevisiae (strain ATCC 204508 / S288c) OX=559292 GN=KNS1 PE=1 SV=2	T	Signal transduction mechanisms	Dual specificity protein kinase KNS1 [Hanseniaspora opuntiae]
g5328	--	--	--	--	--	--	--	--	--	--	--	hypothetical protein AWRI3578_g3656 [Hanseniaspora opuntiae]
g1961	--	--	Cellular Component: integral component of membrane (GO:0016021);;	--	--	--	--	Frag1/DRAM/Sfk1 family	--	--	--	Protein SFK1 [Hanseniaspora opuntiae]
g664	--	--	Cellular Component: integral component of membrane (GO:0016021);;	--	--	--	--	--	--	--	--	hypothetical protein AWRI3578_g2238 [Hanseniaspora opuntiae]
g4213	[T]	Signal transduction mechanisms	Molecular Function: protein kinase activity (GO:0004672);; Molecular Function: ATP binding (GO:0005524);;	K15361|2.6e-23|ani:AN0115.2|K15361 WD repeat-containing protein 48 | (RefSeq) hypothetical protein	--	[D]	Cell cycle control, cell division, chromosome partitioning	Protein kinase domain	Probable serine/threonine-protein kinase RTK1 OS=Saccharomyces cerevisiae (strain ATCC 204508 / S288c) OX=559292 GN=RTK1 PE=1 SV=1	D	Cell cycle control, cell division, chromosome partitioning	Nitrogen permease reactivator protein [Hanseniaspora opuntiae]
g3940	--	--	Molecular Function: GTPase activator activity (GO:0005096);; Molecular Function: metal ion binding (GO:0046872);;	K12492|8.4e-54|kaf:KAFR_0F00260|K12492 ADP-ribosylation factor GTPase-activating protein 1 | (RefSeq) KAFR0F00260; hypothetical protein	Endocytosis (ko04144)	[TUZ]	Signal transduction mechanisms;; Intracellular trafficking, secretion, and vesicular transport;; Cytoskeleton	--	ADP-ribosylation factor GTPase-activating protein GCS1 OS=Saccharomyces cerevisiae (strain ATCC 204508 / S288c) OX=559292 GN=GCS1 PE=1 SV=1	--	--	ADP-ribosylation factor GTPase-activating protein GCS1 [Hanseniaspora opuntiae]
g5091	--	--	Biological Process: glycerophospholipid catabolic process (GO:0046475);; Molecular Function: glycerophosphocholine phosphodiesterase activity (GO:0047389);;	K18696|6.2e-25|kla:KLLA0_F00660g|K18696 glycerophosphodiester phosphodiesterase [EC:3.1.4.46] | (RefSeq) uncharacterized protein	Glycerophospholipid metabolism (ko00564)	[R]	General function prediction only	--	Glycerophosphodiester phosphodiesterase GDE1 OS=Ashbya gossypii (strain ATCC 10895 / CBS 109.51 / FGSC 9923 / NRRL Y-1056) OX=284811 GN=GDE1 PE=3 SV=2	U	Intracellular trafficking, secretion, and vesicular transport	Glycerophosphodiester phosphodiesterase GDE1 [Hanseniaspora opuntiae]
g4595	[H]	Coenzyme transport and metabolism	Molecular Function: tetrahydrofolylpolyglutamate synthase activity (GO:0004326);; Molecular Function: ATP binding (GO:0005524);;	K20457|2.4e-31|tdl:TDEL_0A02110|K20457 dihydrofolate synthase [EC:6.3.2.12] | (RefSeq) TDEL0A02110; hypothetical protein	Folate biosynthesis (ko00790)	[H]	Coenzyme transport and metabolism	Mur ligase middle domain	Dihydrofolate synthetase OS=Saccharomyces cerevisiae (strain ATCC 204508 / S288c) OX=559292 GN=FOL3 PE=1 SV=1	H	Coenzyme transport and metabolism	Dihydrofolate synthetase [Hanseniaspora opuntiae]
g1483	[J]	Translation, ribosomal structure and biogenesis	--	K01426|5.8e-198|kla:KLLA0_B08800g|K01426 amidase [EC:3.5.1.4] | (RefSeq) uncharacterized protein	Arginine and proline metabolism (ko00330);; Phenylalanine metabolism (ko00360);; Tryptophan metabolism (ko00380)	[JIT]	Translation, ribosomal structure and biogenesis;; Lipid transport and metabolism;; Signal transduction mechanisms	Amidase	Putative amidase C550.07 OS=Schizosaccharomyces pombe (strain 972 / ATCC 24843) OX=284812 GN=SPCC550.07 PE=3 SV=1	--	--	putative amidase [Hanseniaspora opuntiae]
g2454	--	--	Molecular Function: translation initiation factor activity (GO:0003743);;	K15216|1.2e-53|tbl:TBLA_0I01360|K15216 RNA polymerase I-specific transcription initiation factor RRN3 | (RefSeq) TBLA0I01360; hypothetical protein	--	[K]	Transcription	RNA polymerase I specific transcription initiation factor RRN3	RNA polymerase I-specific transcription initiation factor RRN3 OS=Saccharomyces cerevisiae (strain ATCC 204508 / S288c) OX=559292 GN=RRN3 PE=1 SV=1	K	Transcription	RNA polymerase I-specific transcription initiation factor RRN3 [Hanseniaspora opuntiae]
g1844	--	--	Molecular Function: molecular_function (GO:0003674);; Molecular Function: signal sequence binding (GO:0005048);; Molecular Function: transporter activity (GO:0005215);; Molecular Function: binding (GO:0005488);; Cellular Component: cellular_component (GO:0005575);; Cellular Component: intracellular (GO:0005622);; Cellular Component: obsolete cell (GO:0005623);; Cellular Component: cytoplasm (GO:0…	K17768|6.8e-45|clu:CLUG_03643|K17768 mitochondrial import receptor subunit TOM70 | (RefSeq) hypothetical protein	--	[U]	Intracellular trafficking, secretion, and vesicular transport	Tetratricopeptide repeat	Mitochondrial import receptor subunit TOM70 OS=Saccharomyces cerevisiae (strain YJM789) OX=307796 GN=TOM70 PE=3 SV=1	U	Intracellular trafficking, secretion, and vesicular transport	Mitochondrial import receptor subunit TOM70 [Hanseniaspora opuntiae]
g29	--	--	Cellular Component: cellular_component (GO:0005575);; Cellular Component: intracellular (GO:0005622);; Cellular Component: obsolete cell (GO:0005623);; Cellular Component: cytoplasm (GO:0005737);; Biological Process: organelle organization (GO:0006996);; Biological Process: endoplasmic reticulum organization (GO:0007029);; Biological Process: establishment or maintenance of cell polarity (GO:0007…	--	--	--	--	--	Uncharacterized protein YMR124W OS=Saccharomyces cerevisiae (strain ATCC 204508 / S288c) OX=559292 GN=YMR124W PE=1 SV=2	S	Function unknown	Uncharacterized protein AWRI3578_g1583 [Hanseniaspora opuntiae]
g1664	--	--	Biological Process: protein folding (GO:0006457);; Cellular Component: prefoldin complex (GO:0016272);; Molecular Function: unfolded protein binding (GO:0051082);;	K04798|8.6e-16|ncs:NCAS_0E02860|K04798 prefoldin beta subunit | (RefSeq) NCAS0E02860; hypothetical protein	--	--	--	Prefoldin subunit	--	O	Posttranslational modification, protein turnover, chaperones	Prefoldin subunit 6 [Hanseniaspora opuntiae]
g750	[L]	Replication, recombination and repair	Molecular Function: DNA binding (GO:0003677);; Molecular Function: endonuclease activity (GO:0004519);; Biological Process: DNA repair (GO:0006281);; Molecular Function: zinc ion binding (GO:0008270);; Molecular Function: lyase activity (GO:0016829);;	K10772|1.2e-71|ndi:NDAI_0B02930|K10772 AP endonuclease 2 [EC:4.2.99.18] | (RefSeq) NDAI0B02930; hypothetical protein	Base excision repair (ko03410)	[L]	Replication, recombination and repair	Endonuclease/Exonuclease/phosphatase family	DNA-(apurinic or apyrimidinic site) endonuclease 2 OS=Saccharomyces cerevisiae (strain ATCC 204508 / S288c) OX=559292 GN=APN2 PE=1 SV=1	L	Replication, recombination and repair	DNA-(apurinic or apyrimidinic site) lyase 2 [Hanseniaspora opuntiae]
g3911	--	--	Biological Process: vesicle docking involved in exocytosis (GO:0006904);;	K15292|2.0e-76|ndi:NDAI_0J00830|K15292 syntaxin-binding protein 1 | (RefSeq) NDAI0J00830; hypothetical protein	--	[U]	Intracellular trafficking, secretion, and vesicular transport	Sec1 family	Protein transport protein SEC1 OS=Saccharomyces cerevisiae (strain ATCC 204508 / S288c) OX=559292 GN=SEC1 PE=1 SV=1	U	Intracellular trafficking, secretion, and vesicular transport	Protein transport protein SEC1 [Hanseniaspora opuntiae]
g3226	--	--	--	--	--	--	--	Stationary phase protein 4	--	--	--	hypothetical protein AWRI3578_g308 [Hanseniaspora opuntiae]
g2686	--	--	Molecular Function: lysophospholipase activity (GO:0004622);; Biological Process: phospholipid catabolic process (GO:0009395);; Molecular Function: phosphatidyl phospholipase B activity (GO:0102545);;	K13333|4.8e-141|kaf:KAFR_0C01520|K13333 lysophospholipase [EC:3.1.1.5] | (RefSeq) KAFR0C01520; hypothetical protein	Glycerophospholipid metabolism (ko00564)	[I]	Lipid transport and metabolism	Lysophospholipase catalytic domain	Lysophospholipase 1 OS=Saccharomyces cerevisiae (strain ATCC 204508 / S288c) OX=559292 GN=PLB1 PE=1 SV=2	G	Carbohydrate transport and metabolism	PREDICTED: lysophospholipase 2-like [Pyrus x bretschneideri]
g1617	--	--	Molecular Function: mannosyltransferase activity (GO:0000030);; Cellular Component: endoplasmic reticulum membrane (GO:0005789);; Biological Process: GPI anchor biosynthetic process (GO:0006506);; Cellular Component: integral component of membrane (GO:0016021);;	--	--	--	--	PIG-X / PBN1	Protein PBN1 OS=Kluyveromyces lactis (strain ATCC 8585 / CBS 2359 / DSM 70799 / NBRC 1267 / NRRL Y-1140 / WM37) OX=284590 GN=PBN1 PE=3 SV=1	S	Function unknown	hypothetical protein AWRI3578_g128 [Hanseniaspora opuntiae]
g4997	[D]	Cell cycle control, cell division, chromosome partitioning	Molecular Function: ATP binding (GO:0005524);; Cellular Component: nucleus (GO:0005634);; Cellular Component: chromosome (GO:0005694);; Biological Process: chromosome organization (GO:0051276);;	K06669|6.0e-38|ndi:NDAI_0G05630|K06669 structural maintenance of chromosome 3 (chondroitin sulfate proteoglycan 6) | (RefSeq) NDAI0G05630; hypothetical protein	Cell cycle - yeast (ko04111);; Meiosis - yeast (ko04113)	[D]	Cell cycle control, cell division, chromosome partitioning	SMC proteins Flexible Hinge Domain	Structural maintenance of chromosomes protein 3 OS=Saccharomyces cerevisiae (strain ATCC 204508 / S288c) OX=559292 GN=SMC3 PE=1 SV=1	D	Cell cycle control, cell division, chromosome partitioning	Structural maintenance of chromosomes protein 3 [Hanseniaspora opuntiae]
g995	--	--	--	--	--	--	--	--	--	--	--	hypothetical protein AWRI3578_g3450 [Hanseniaspora opuntiae]
g621	--	--	Molecular Function: molecular_function (GO:0003674);; Molecular Function: DNA-binding transcription factor activity (GO:0003700);; Cellular Component: cellular_component (GO:0005575);; Cellular Component: intracellular (GO:0005622);; Cellular Component: obsolete cell (GO:0005623);; Cellular Component: nucleus (GO:0005634);; Cellular Component: cytoplasm (GO:0005737);; Cellular Component: signal p…	--	--	--	--	Signal peptidase subunit	Transcription factor STP2 OS=Saccharomyces cerevisiae (strain ATCC 204508 / S288c) OX=559292 GN=STP2 PE=1 SV=1	A	RNA processing and modification	hypothetical protein AWRI3578_g1760 [Hanseniaspora opuntiae]
g1732	--	--	Molecular Function: molecular_function (GO:0003674);; Molecular Function: catalytic activity (GO:0003824);; Molecular Function: ubiquitin-protein transferase activity (GO:0004842);; Molecular Function: binding (GO:0005488);; Cellular Component: cellular_component (GO:0005575);; Cellular Component: intracellular (GO:0005622);; Cellular Component: obsolete cell (GO:0005623);; Cellular Component: nu…	K16276|7.1e-42|lth:KLTH0D06886g|K16276 zinc finger protein-like protein | (RefSeq) KLTH0D06886p	--	--	--	Zinc-ribbon	--	O	Posttranslational modification, protein turnover, chaperones	putative RING finger protein [Hanseniaspora opuntiae]
g1465	--	--	Cellular Component: histone deacetylase complex (GO:0000118);; Biological Process: negative regulation of transcription by RNA polymerase II (GO:0000122);; Cellular Component: nuclear chromosome (GO:0000228);; Cellular Component: chromatin (GO:0000785);; Cellular Component: nuclear chromatin (GO:0000790);; Molecular Function: molecular_function (GO:0003674);; Molecular Function: binding (GO:00054…	--	--	--	--	Sds3-like	Transcriptional regulatory protein DEP1 OS=Saccharomyces cerevisiae (strain ATCC 204508 / S288c) OX=559292 GN=DEP1 PE=1 SV=3	K	Transcription	Transcriptional regulatory protein DEP1 [Hanseniaspora opuntiae]
g132	--	--	Cellular Component: integral component of membrane (GO:0016021);;	K13348|1.4e-41|sce:YLR251W|K13348 protein Mpv17 | (RefSeq) SYM1; ethanol metabolism protein	Peroxisome (ko04146)	[R]	General function prediction only	Mpv17 / PMP22 family	Protein SYM1 OS=Saccharomyces cerevisiae (strain ATCC 204508 / S288c) OX=559292 GN=SYM1 PE=1 SV=1	C	Energy production and conversion	Protein SYM1 [Hanseniaspora opuntiae]
g1123	--	--	Biological Process: cytoplasmic translation (GO:0002181);; Molecular Function: molecular_function (GO:0003674);; Molecular Function: binding (GO:0005488);; Molecular Function: protein binding (GO:0005515);; Cellular Component: cellular_component (GO:0005575);; Cellular Component: intracellular (GO:0005622);; Cellular Component: obsolete cell (GO:0005623);; Cellular Component: cytoplasm (GO:000573…	--	--	--	--	RWD domain	--	S	Function unknown	Protein GIR2 [Hanseniaspora opuntiae]
g1102	--	--	Biological Process: transcription by RNA polymerase II (GO:0006366);;	K11313|3.5e-60|sce:YDR392W|K11313 transcription initiation protein SPT3 | (RefSeq) SPT3; transcriptional regulator SPT3	--	[K]	Transcription	Transcription initiation factor IID, 18kD subunit	Protein SPT3 OS=Saccharomyces cerevisiae (strain ATCC 204508 / S288c) OX=559292 GN=SPT3 PE=1 SV=1	K	Transcription	Protein SPT3 [Hanseniaspora opuntiae]
g929	--	--	Molecular Function: asparaginase activity (GO:0004067);;	--	--	--	--	--	--	--	--	hypothetical protein AWRI3578_g690 [Hanseniaspora opuntiae]
g577	--	--	Cellular Component: 90S preribosome (GO:0030686);; Biological Process: ribosomal small subunit biogenesis (GO:0042274);;	--	--	--	--	Nucleolar protein 19	Nucleolar protein 19 OS=Saccharomyces cerevisiae (strain ATCC 204508 / S288c) OX=559292 GN=NOP19 PE=1 SV=1	S	Function unknown	Nucleolar protein 19 [Hanseniaspora opuntiae]
g1470	[T]	Signal transduction mechanisms	Biological Process: re-entry into mitotic cell cycle (GO:0000320);; Biological Process: re-entry into mitotic cell cycle after pheromone arrest (GO:0000321);; Biological Process: response to pheromone triggering conjugation with cellular fusion (GO:0000749);; Biological Process: adaptation of signaling pathway by response to pheromone involved in conjugation with cellular fusion (GO:0000754);; Bi…	--	--	[T]	Signal transduction mechanisms	FHA domain	Vacuolar protein sorting-associated protein 64 OS=Saccharomyces cerevisiae (strain ATCC 204508 / S288c) OX=559292 GN=VPS64 PE=1 SV=1	U	Intracellular trafficking, secretion, and vesicular transport	Factor arrest protein 10 [Hanseniaspora opuntiae]
g2567	[L]	Replication, recombination and repair	Molecular Function: DNA binding (GO:0003677);; Molecular Function: ATP binding (GO:0005524);;	K19783|6.2e-130|kaf:KAFR_0C03880|K19783 DNA polymerase alpha-associated DNA helicase A [EC:3.6.4.12] | (RefSeq) KAFR0C03880; hypothetical protein	--	[L]	Replication, recombination and repair	AAA domain	DNA polymerase alpha-associated DNA helicase A OS=Saccharomyces cerevisiae (strain ATCC 204508 / S288c) OX=559292 GN=HCS1 PE=1 SV=1	L	Replication, recombination and repair	DNA polymerase alpha-associated DNA helicase A [Hanseniaspora opuntiae]
g231	--	--	Molecular Function: molecular_function (GO:0003674);; Molecular Function: binding (GO:0005488);; Molecular Function: protein binding (GO:0005515);; Cellular Component: cellular_component (GO:0005575);; Cellular Component: intracellular (GO:0005622);; Cellular Component: obsolete cell (GO:0005623);; Cellular Component: cytoplasm (GO:0005737);; Cellular Component: cytosol (GO:0005829);; Biological …	K20060|2.0e-66|kla:KLLA0_E06557g|K20060 arrestin-related trafficking adapter 2/8 | (RefSeq) uncharacterized protein	--	[R]	General function prediction only	Arrestin (or S-antigen), C-terminal domain	Protein ECM21 OS=Saccharomyces cerevisiae (strain ATCC 204508 / S288c) OX=559292 GN=ECM21 PE=1 SV=2	S	Function unknown	Transcription factor CSR2 [Hanseniaspora opuntiae]
g4471	--	--	Molecular Function: ATP binding (GO:0005524);; Cellular Component: integral component of membrane (GO:0016021);; Molecular Function: ATPase activity (GO:0016887);; Molecular Function: ATPase-coupled transmembrane transporter activity (GO:0042626);;	K05665|6.6e-26|sce:YLL015W|	ABC transporters (ko02010)	[Q]	Secondary metabolites biosynthesis, transport and catabolism	ABC transporter transmembrane region	Bile pigment transporter 1 OS=Saccharomyces cerevisiae (strain ATCC 204508 / S288c) OX=559292 GN=BPT1 PE=1 SV=2	Q	Secondary metabolites biosynthesis, transport and catabolism	Bile pigment transporter 1 [Hanseniaspora opuntiae]
g907	[E]	Amino acid transport and metabolism	Molecular Function: molecular_function (GO:0003674);; Molecular Function: catalytic activity (GO:0003824);; Biological Process: organic acid metabolic process (GO:0006082);; Biological Process: cellular amino acid metabolic process (GO:0006520);; Biological Process: nitrogen compound metabolic process (GO:0006807);; Biological Process: biological_process (GO:0008150);; Biological Process: metabol…	K20498|8.6e-79|sce:YGL196W|K20498 D-serine ammonia-lyase [EC:4.3.1.18] | (RefSeq) DSD1; D-serine ammonia-lyase DSD1	Glycine, serine and threonine metabolism (ko00260)	--	--	Putative serine dehydratase domain	D-serine dehydratase OS=Saccharomyces cerevisiae (strain ATCC 204508 / S288c) OX=559292 GN=DSD1 PE=1 SV=2	E	Amino acid transport and metabolism	D-serine dehydratase [Hanseniaspora opuntiae]
g2862	--	--	Biological Process: carbon catabolite regulation of transcription from RNA polymerase II promoter (GO:0000429);; Biological Process: regulation of transcription from RNA polymerase II promoter by glucose (GO:0000430);; Biological Process: carbon catabolite repression of transcription from RNA polymerase II promoter by glucose (GO:0000433);; Molecular Function: transcription regulatory region sequ…	K21646|6.1e-12|ndi:NDAI_0E02800|K21646 glycolytic genes transcriptional activator GCR1 | (RefSeq) NDAI0E02800; hypothetical protein	--	--	--	--	Glycolytic genes transcriptional activator GCR1 OS=Saccharomyces cerevisiae (strain ATCC 204508 / S288c) OX=559292 GN=GCR1 PE=1 SV=2	K	Transcription	Glycolytic genes transcriptional activator GCR1 [Hanseniaspora opuntiae]
g4394	--	--	--	--	--	--	--	--	--	--	--	hypothetical protein AWRI3578_g3884 [Hanseniaspora opuntiae]
g570	--	--	Biological Process: TOR signaling (GO:0031929);; Cellular Component: TORC1 complex (GO:0031931);;	K07204|0.0e+00|ago:AGOS_ADR331C|K07204 regulatory associated protein of mTOR | (RefSeq) ADR331Cp	Autophagy - other (ko04136);; Autophagy - yeast (ko04138);; Longevity regulating pathway - multiple species (ko04213)	[D]	Cell cycle control, cell division, chromosome partitioning	Raptor N-terminal CASPase like domain	Target of rapamycin complex 1 subunit KOG1 OS=Saccharomyces cerevisiae (strain ATCC 204508 / S288c) OX=559292 GN=KOG1 PE=1 SV=2	D	Cell cycle control, cell division, chromosome partitioning	Target of rapamycin complex 1 subunit KOG1 [Hanseniaspora opuntiae]
g4465	--	--	Biological Process: regulation of transcription by RNA polymerase II (GO:0006357);; Cellular Component: Piccolo NuA4 histone acetyltransferase complex (GO:0032777);;	--	--	[K]	Transcription	--	Enhancer of polycomb-like protein 1 OS=Saccharomyces cerevisiae (strain ATCC 204508 / S288c) OX=559292 GN=EPL1 PE=1 SV=1	--	--	Enhancer of polycomb-like protein 1 [Hanseniaspora opuntiae]
g1533	--	--	Cellular Component: cytoplasm (GO:0005737);; Biological Process: endoplasmic reticulum to Golgi vesicle-mediated transport (GO:0006888);;	K14005|1.0e-88|sce:YDL195W|K14005 protein transport protein SEC31 | (RefSeq) SEC31, WEB1; Sec31p	Protein processing in endoplasmic reticulum (ko04141)	[U]	Intracellular trafficking, secretion, and vesicular transport	Anaphase-promoting complex subunit 4 WD40 domain	Protein transport protein SEC31 OS=Saccharomyces cerevisiae (strain ATCC 204508 / S288c) OX=559292 GN=SEC31 PE=1 SV=3	U	Intracellular trafficking, secretion, and vesicular transport	Protein transport protein SEC31 [Hanseniaspora opuntiae]
g258	--	--	Biological Process: reproduction (GO:0000003);; Cellular Component: incipient cellular bud site (GO:0000131);; Biological Process: septum digestion after cytokinesis (GO:0000920);; Molecular Function: molecular_function (GO:0003674);; Molecular Function: catalytic activity (GO:0003824);; Molecular Function: protein kinase activity (GO:0004672);; Cellular Component: cellular_component (GO:0005575)…	--	--	[S]	Function unknown	Mo25-like	Protein HYM1 OS=Saccharomyces cerevisiae (strain ATCC 204508 / S288c) OX=559292 GN=HYM1 PE=1 SV=1	S	Function unknown	Protein HYM1 [Hanseniaspora opuntiae]
g2336	--	--	Cellular Component: Golgi apparatus (GO:0005794);; Biological Process: protein transport (GO:0015031);; Cellular Component: integral component of membrane (GO:0016021);;	--	--	[R]	General function prediction only	Sortilin, neurotensin receptor 3,	Vacuolar protein sorting/targeting protein PEP1 OS=Saccharomyces cerevisiae (strain YJM789) OX=307796 GN=PEP1 PE=3 SV=1	U	Intracellular trafficking, secretion, and vesicular transport	Vacuolar protein sorting/targeting protein 10 [Hanseniaspora opuntiae]
g4722	--	--	Cellular Component: integral component of membrane (GO:0016021);;	--	--	--	--	--	--	--	--	hypothetical protein AWRI3578_g3363 [Hanseniaspora opuntiae]
g4569	--	--	Biological Process: cell cycle checkpoint (GO:0000075);; Biological Process: establishment of mitotic spindle orientation (GO:0000132);; Biological Process: microtubule cytoskeleton organization (GO:0000226);; Biological Process: mitotic cell cycle (GO:0000278);; Biological Process: mitotic cytokinesis (GO:0000281);; Biological Process: cytokinesis (GO:0000910);; Biological Process: septin ring a…	K23787|2.3e-34|kaf:KAFR_0F00740|K23787 E3 ubiquitin-protein ligase DMA1/2 [EC:2.3.2.27] | (RefSeq) KAFR0F00740; hypothetical protein	--	[T]	Signal transduction mechanisms	RING-like zinc finger	E3 ubiquitin-protein ligase DMA2 OS=Saccharomyces cerevisiae (strain ATCC 204508 / S288c) OX=559292 GN=DMA2 PE=1 SV=1	O	Posttranslational modification, protein turnover, chaperones	uncharacterized protein HGUI_03318 [Hanseniaspora guilliermondii]
g2052	[ER]	Amino acid transport and metabolism;; General function prediction only	Molecular Function: nucleotide binding (GO:0000166);; Molecular Function: molecular_function (GO:0003674);; Molecular Function: catalytic activity (GO:0003824);; Molecular Function: ferredoxin-NADP+ reductase activity (GO:0004324);; Molecular Function: binding (GO:0005488);; Cellular Component: cellular_component (GO:0005575);; Cellular Component: intracellular (GO:0005622);; Cellular Component: …	K18914|6.1e-62|tbl:TBLA_0A02700|K18914 adrenodoxin-NADP+ reductase [EC:1.18.1.6] | (RefSeq) TBLA0A02700; hypothetical protein	--	[F]	Nucleotide transport and metabolism	--	Probable NADPH:adrenodoxin oxidoreductase, mitochondrial OS=Saccharomyces cerevisiae (strain ATCC 204508 / S288c) OX=559292 GN=ARH1 PE=1 SV=1	C	Energy production and conversion	putative NADPH:adrenodoxin oxidoreductase, mitochondrial [Hanseniaspora opuntiae]
g3634	[K]	Transcription	Molecular Function: DNA binding (GO:0003677);; Molecular Function: DNA-directed 5'-3' RNA polymerase activity (GO:0003899);; Biological Process: transcription, DNA-templated (GO:0006351);; Molecular Function: zinc ion binding (GO:0008270);; Cellular Component: host cell nucleus (GO:0042025);;	K02999|7.3e-228|lth:KLTH0D01628g|K02999 DNA-directed RNA polymerase I subunit RPA1 [EC:2.7.7.6] | (RefSeq) KLTH0D01628p	RNA polymerase (ko03020)	[K]	Transcription	RNA polymerase Rpb1, domain 2	DNA-directed RNA polymerase I subunit RPA190 OS=Saccharomyces cerevisiae (strain ATCC 204508 / S288c) OX=559292 GN=RPA190 PE=1 SV=2	K	Transcription	DNA-directed RNA polymerase I subunit [Hanseniaspora opuntiae]
g1773	--	--	Biological Process: histone deacetylation (GO:0016575);;	--	--	--	--	--	Transcriptional regulatory protein RXT2 OS=Saccharomyces cerevisiae (strain ATCC 204508 / S288c) OX=559292 GN=RXT2 PE=1 SV=2	K	Transcription	Transcriptional regulatory protein RXT2 [Hanseniaspora opuntiae]
g2195	--	--	Molecular Function: translation initiation factor activity (GO:0003743);; Cellular Component: eukaryotic translation initiation factor 3 complex (GO:0005852);; Molecular Function: translation initiation factor binding (GO:0031369);;	K03252|5.1e-29|tpf:TPHA_0L02320|K03252 translation initiation factor 3 subunit C | (RefSeq) TPHA0L02320; hypothetical protein	RNA transport (ko03013)	[J]	Translation, ribosomal structure and biogenesis	Eukaryotic translation initiation factor 3 subunit 8 N-terminus	Eukaryotic translation initiation factor 3 subunit C OS=Vanderwaltozyma polyspora (strain ATCC 22028 / DSM 70294) OX=436907 GN=NIP1 PE=3 SV=1	J	Translation, ribosomal structure and biogenesis	Eukaryotic translation initiation factor 3 subunit C [Hanseniaspora opuntiae]
g2872	--	--	--	--	--	--	--	--	--	--	--	hypothetical protein AWRI3578_g1171 [Hanseniaspora opuntiae]
g1872	--	--	Molecular Function: peptide-N4-(N-acetyl-beta-glucosaminyl)asparagine amidase activity (GO:0000224);; Molecular Function: molecular_function (GO:0003674);; Molecular Function: catalytic activity (GO:0003824);; Molecular Function: binding (GO:0005488);; Molecular Function: protein binding (GO:0005515);; Cellular Component: cellular_component (GO:0005575);; Cellular Component: intracellular (GO:000…	K01456|1.0e-80|vpo:Kpol_1074p3|K01456 peptide-N4-(N-acetyl-beta-glucosaminyl)asparagine amidase [EC:3.5.1.52] | (RefSeq) hypothetical protein	Protein processing in endoplasmic reticulum (ko04141)	[O]	Posttranslational modification, protein turnover, chaperones	Rad4 transglutaminase-like domain	Peptide-N(4)-(N-acetyl-beta-glucosaminyl)asparagine amidase OS=Kluyveromyces lactis (strain ATCC 8585 / CBS 2359 / DSM 70799 / NBRC 1267 / NRRL Y-1140 / WM37) OX=284590 GN=PNG1 PE=3 SV=1	O	Posttranslational modification, protein turnover, chaperones	Peptide-N(4)-(N-acetyl-beta-glucosaminyl)asparagine amidase [Hanseniaspora opuntiae]
g2391	--	--	Biological Process: signal transduction (GO:0007165);;	K18470|6.2e-06|slb:AWJ20_1659|K18470 Rho GTPase-activating protein 1 | (RefSeq) ECM25; Ecm25p	--	[TZ]	Signal transduction mechanisms;; Cytoskeleton	Divergent CRAL/TRIO domain	Protein ECM25 OS=Saccharomyces cerevisiae (strain ATCC 204508 / S288c) OX=559292 GN=ECM25 PE=1 SV=2	--	--	Protein ECM25 [Hanseniaspora opuntiae]
g3774	--	--	--	--	--	--	--	--	--	--	--	hypothetical protein AWRI3578_g1746 [Hanseniaspora opuntiae]
g2780	[J]	Translation, ribosomal structure and biogenesis	Biological Process: mitochondrial RNA metabolic process (GO:0000959);; Biological Process: mitochondrial RNA processing (GO:0000963);; Biological Process: mitochondrial RNA 3'-end processing (GO:0000965);; Molecular Function: molecular_function (GO:0003674);; Molecular Function: catalytic activity (GO:0003824);; Molecular Function: nuclease activity (GO:0004518);; Molecular Function: endonuclease…	K00784|4.8e-66|sce:YKR079C|K00784 ribonuclease Z [EC:3.1.26.11] | (RefSeq) TRZ1; tRNase Z	RNA transport (ko03013)	[R]	General function prediction only	Beta-lactamase superfamily domain	Ribonuclease Z OS=Saccharomyces cerevisiae (strain ATCC 204508 / S288c) OX=559292 GN=TRZ1 PE=1 SV=1	S	Function unknown	Ribonuclease Z [Hanseniaspora opuntiae]
g2485	--	--	Biological Process: regulation of cyclin-dependent protein serine/threonine kinase activity (GO:0000079);; Molecular Function: protein kinase binding (GO:0019901);;	K24113|6.2e-37|ncs:NCAS_0A13480|K24113 PHO85 cyclin-6/7 | (RefSeq) NCAS0A13480; hypothetical protein	--	[R]	General function prediction only	Cyclin	PHO85 cyclin-7 OS=Saccharomyces cerevisiae (strain ATCC 204508 / S288c) OX=559292 GN=PCL7 PE=1 SV=3	S	Function unknown	PHO85 cyclin-7 [Hanseniaspora opuntiae]
g5173	[O]	Posttranslational modification, protein turnover, chaperones	Molecular Function: ATP binding (GO:0005524);; Cellular Component: cytoplasm (GO:0005737);; Biological Process: protein folding (GO:0006457);; Molecular Function: unfolded protein binding (GO:0051082);;	K09498|2.0e-62|ctp:CTRG_03769|K09498 T-complex protein 1 subunit zeta | (RefSeq) T-complex protein 1 subunit zeta	--	[O]	Posttranslational modification, protein turnover, chaperones	TCP-1/cpn60 chaperonin family	T-complex protein 1 subunit zeta OS=Saccharomyces cerevisiae (strain ATCC 204508 / S288c) OX=559292 GN=CCT6 PE=1 SV=1	O	Posttranslational modification, protein turnover, chaperones	T-complex protein 1 subunit zeta [Hanseniaspora opuntiae]
g2673	--	--	--	K08330|1.1e-08|zro:ZYRO0C15686g|K08330 autophagy-related protein 11 | (RefSeq) hypothetical protein	Autophagy - other (ko04136);; Autophagy - yeast (ko04138);; Mitophagy - yeast (ko04139)	--	--	--	Autophagy-related protein 11 OS=Ashbya gossypii (strain ATCC 10895 / CBS 109.51 / FGSC 9923 / NRRL Y-1056) OX=284811 GN=ATG11 PE=3 SV=1	--	--	hypothetical protein AWRI3578_g3414 [Hanseniaspora opuntiae]
g3553	--	--	Cellular Component: integral component of membrane (GO:0016021);;	--	--	--	--	--	--	--	--	uncharacterized protein HGUI_02419 [Hanseniaspora guilliermondii]
g523	--	--	--	--	--	--	--	--	--	--	--	hypothetical protein AWRI3578_g727 [Hanseniaspora opuntiae]
g3652	--	--	Molecular Function: molecular_function (GO:0003674);; Cellular Component: cellular_component (GO:0005575);; Cellular Component: intracellular (GO:0005622);; Cellular Component: obsolete cell (GO:0005623);; Cellular Component: cytoplasm (GO:0005737);; Cellular Component: mitochondrion (GO:0005739);; Cellular Component: mitochondrial envelope (GO:0005740);; Cellular Component: mitochondrial inner m…	K17656|2.3e-41|kla:KLLA0_D12430g|K17656 mitochondrial splicing suppressor protein 51 | (RefSeq) uncharacterized protein	--	--	--	--	Protein MSS51, mitochondrial OS=Saccharomyces cerevisiae (strain ATCC 204508 / S288c) OX=559292 GN=MSS51 PE=1 SV=2	S	Function unknown	Protein MSS51, mitochondrial [Hanseniaspora opuntiae]
g4208	[I]	Lipid transport and metabolism	Molecular Function: transferase activity, transferring acyl groups other than amino-acyl groups (GO:0016747);;	K00626|5.1e-73|tpf:TPHA_0C01800|K00626 acetyl-CoA C-acetyltransferase [EC:2.3.1.9] | (RefSeq) TPHA0C01800; hypothetical protein	Fatty acid degradation (ko00071);; Synthesis and degradation of ketone bodies (ko00072);; Valine, leucine and isoleucine degradation (ko00280);; Lysine degradation (ko00310);; Tryptophan metabolism (ko00380);; Pyruvate metabolism (ko00620);; Glyoxylate and dicarboxylate metabolism (ko00630);; Propanoate metabolism (ko00640);; Butanoate metabolism (ko00650);; Terpenoid backbone biosynthesis (ko009…	[I]	Lipid transport and metabolism	Thiolase, C-terminal domain	Acetyl-CoA acetyltransferase OS=Saccharomyces cerevisiae (strain ATCC 204508 / S288c) OX=559292 GN=ERG10 PE=1 SV=3	I	Lipid transport and metabolism	Acetyl-CoA acetyltransferase [Hanseniaspora opuntiae]
g705	[IQR]	Lipid transport and metabolism;; Secondary metabolites biosynthesis, transport and catabolism;; General function prediction only	--	K20367|6.8e-13|gtr:GLOTRDRAFT_121678|K20367 endoplasmic reticulum-Golgi intermediate compartment protein 3 | (RefSeq) Sec1-like protein	--	--	--	short chain dehydrogenase	Short-chain dehydrogenase/reductase ARMGADRAFT_1018437 OS=Armillaria gallica OX=47427 GN=ARMGADRAFT_1018437 PE=1 SV=1	Q	Secondary metabolites biosynthesis, transport and catabolism	putative oxidoreductase [Hanseniaspora opuntiae]
g674	--	--	Molecular Function: RNA binding (GO:0003723);;	K17583|4.5e-119|ncs:NCAS_0J00800|K17583 nucleolar MIF4G domain-containing protein 1 | (RefSeq) NCAS0J00800; hypothetical protein	--	[T]	Signal transduction mechanisms	MA3 domain	Suppressor of glycerol defect protein 1 OS=Saccharomyces cerevisiae (strain ATCC 204508 / S288c) OX=559292 GN=SGD1 PE=1 SV=1	T	Signal transduction mechanisms	Suppressor of glycerol defect protein 1 [Hanseniaspora opuntiae]
g4894	[S]	Function unknown	Molecular Function: ATP binding (GO:0005524);;	K15192|5.6e-76|kmx:KLMA_10772|K15192 TATA-binding protein-associated factor [EC:3.6.4.-] | (RefSeq) MOT1; DUF3535 domain-containing protein	--	[K]	Transcription	SNF2 family N-terminal domain	TATA-binding protein-associated factor MOT1 OS=Saccharomyces cerevisiae (strain ATCC 204508 / S288c) OX=559292 GN=MOT1 PE=1 SV=1	K	Transcription	TATA-binding protein-associated factor MOT1 [Hanseniaspora opuntiae]
g3263	--	--	Molecular Function: peptidase activity (GO:0008233);; Cellular Component: integral component of membrane (GO:0016021);;	--	--	--	--	--	Protein MRG3-like OS=Saccharomyces cerevisiae (strain ATCC 204508 / S288c) OX=559292 GN=YKL133C PE=3 SV=2	S	Function unknown	Mitochondrial inner membrane i-AAA protease supercomplex subunit MGR3 [Hanseniaspora opuntiae]
g3151	--	--	Molecular Function: methyltransferase activity (GO:0008168);; Biological Process: methylation (GO:0032259);;	K01288|2.5e-14|ani:AN1384.2|K01288 carboxypeptidase D [EC:3.4.16.6] | (RefSeq) hypothetical protein	--	--	--	Predicted SAM-dependent RNA methyltransferase	Protein arginine N-methyltransferase SFM1 OS=Saccharomyces cerevisiae (strain ATCC 204508 / S288c) OX=559292 GN=SFM1 PE=1 SV=1	S	Function unknown	hypothetical protein FOG48_00414 [Hanseniaspora uvarum]
g1225	[R]	General function prediction only	Molecular Function: translation initiation factor activity (GO:0003743);;	K03246|2.4e-50|tbl:TBLA_0B09190|K03246 translation initiation factor 3 subunit I | (RefSeq) TBLA0B09190; hypothetical protein	RNA transport (ko03013)	[JT]	Translation, ribosomal structure and biogenesis;; Signal transduction mechanisms	WD domain, G-beta repeat	Eukaryotic translation initiation factor 3 subunit I OS=Candida glabrata (strain ATCC 2001 / CBS 138 / JCM 3761 / NBRC 0622 / NRRL Y-65) OX=284593 GN=TIF34 PE=3 SV=1	J	Translation, ribosomal structure and biogenesis	Eukaryotic translation initiation factor 3 subunit I [Hanseniaspora opuntiae]
g4239	[G]	Carbohydrate transport and metabolism	Molecular Function: ATP binding (GO:0005524);; Biological Process: D-gluconate catabolic process (GO:0046177);; Molecular Function: gluconokinase activity (GO:0046316);;	K00851|5.9e-46|tdl:TDEL_0B01580|K00851 gluconokinase [EC:2.7.1.12] | (RefSeq) TDEL0B01580; hypothetical protein	Pentose phosphate pathway (ko00030);; Carbon metabolism (ko01200)	[G]	Carbohydrate transport and metabolism	Adenylylsulphate kinase	Probable gluconokinase OS=Saccharomyces cerevisiae (strain ATCC 204508 / S288c) OX=559292 GN=YDR248C PE=1 SV=1	F	Nucleotide transport and metabolism	putative gluconokinase [Hanseniaspora opuntiae]
g5112	--	--	Molecular Function: MAP kinase activity (GO:0004707);; Molecular Function: ATP binding (GO:0005524);;	K04464|1.1e-12|kaf:KAFR_0E01810|K04464 mitogen-activated protein kinase 7 [EC:2.7.11.24] | (RefSeq) KAFR0E01810; hypothetical protein	MAPK signaling pathway - yeast (ko04011);; Autophagy - yeast (ko04138);; Mitophagy - yeast (ko04139)	[T]	Signal transduction mechanisms	--	Mitogen-activated protein kinase SLT2/MPK1 OS=Saccharomyces cerevisiae (strain ATCC 204508 / S288c) OX=559292 GN=SLT2 PE=1 SV=2	T	Signal transduction mechanisms	Mitogen-activated protein kinase SLT2/MPK1 [Hanseniaspora opuntiae]
g4858	--	--	Biological Process: maturation of LSU-rRNA from tricistronic rRNA transcript (SSU-rRNA, 5.8S rRNA, LSU-rRNA) (GO:0000463);; Biological Process: maturation of 5.8S rRNA from tricistronic rRNA transcript (SSU-rRNA, 5.8S rRNA, LSU-rRNA) (GO:0000466);; Cellular Component: nucleoplasm (GO:0005654);; Cellular Component: nucleolus (GO:0005730);; Cellular Component: preribosome, large subunit precursor (…	K14824|3.4e-39|kla:KLLA0_F26653g|K14824 ribosome biogenesis protein ERB1 | (RefSeq) uncharacterized protein	--	[J]	Translation, ribosomal structure and biogenesis	BOP1NT (NUC169) domain	Ribosome biogenesis protein ERB1 OS=Kluyveromyces lactis (strain ATCC 8585 / CBS 2359 / DSM 70799 / NBRC 1267 / NRRL Y-1140 / WM37) OX=284590 GN=ERB1 PE=3 SV=1	A	RNA processing and modification	Ribosome biogenesis protein ERB1 [Hanseniaspora opuntiae]
g3959	[J]	Translation, ribosomal structure and biogenesis	Molecular Function: structural constituent of ribosome (GO:0003735);; Cellular Component: ribosome (GO:0005840);; Biological Process: translation (GO:0006412);;	K02955|6.6e-40|kla:KLLA0_B07623g|K02955 small subunit ribosomal protein S14e | (RefSeq) 40S ribosomal protein S14	Ribosome (ko03010)	[J]	Translation, ribosomal structure and biogenesis	Ribosomal protein S11	40S ribosomal protein S14 OS=Kluyveromyces lactis (strain ATCC 8585 / CBS 2359 / DSM 70799 / NBRC 1267 / NRRL Y-1140 / WM37) OX=284590 GN=RPS14 PE=1 SV=1	J	Translation, ribosomal structure and biogenesis	40S ribosomal protein S14 [Hanseniaspora opuntiae]
g3033	[P]	Inorganic ion transport and metabolism	Molecular Function: calcium transmembrane transporter activity, phosphorylative mechanism (GO:0005388);; Molecular Function: ATP binding (GO:0005524);; Cellular Component: integral component of membrane (GO:0016021);;	K01537|2.0e-184|kmx:KLMA_10454|K01537 P-type Ca2+ transporter type 2C [EC:7.2.2.10] | (RefSeq) PMC1; calcium-transporting ATPase 2	--	[P]	Inorganic ion transport and metabolism	E1-E2 ATPase	Calcium-transporting ATPase 2 OS=Saccharomyces cerevisiae (strain ATCC 204508 / S288c) OX=559292 GN=PMC1 PE=1 SV=1	P	Inorganic ion transport and metabolism	Calcium-transporting ATPase 2 [Hanseniaspora opuntiae]
g205	[L]	Replication, recombination and repair	Molecular Function: DNA binding (GO:0003677);; Molecular Function: DNA helicase activity (GO:0003678);; Molecular Function: ATP binding (GO:0005524);; Cellular Component: nucleus (GO:0005634);; Biological Process: DNA replication initiation (GO:0006270);; Cellular Component: MCM complex (GO:0042555);;	K02541|6.4e-242|tbl:TBLA_0B02190|K02541 DNA replication licensing factor MCM3 [EC:3.6.4.12] | (RefSeq) TBLA0B02190; hypothetical protein	DNA replication (ko03030);; Cell cycle - yeast (ko04111);; Meiosis - yeast (ko04113)	[L]	Replication, recombination and repair	MCM P-loop domain	DNA replication licensing factor MCM3 OS=Saccharomyces cerevisiae (strain ATCC 204508 / S288c) OX=559292 GN=MCM3 PE=1 SV=1	L	Replication, recombination and repair	DNA replication licensing factor MCM3 [Hanseniaspora opuntiae]
g2959	--	--	Molecular Function: 6-phosphofructo-2-kinase activity (GO:0003873);; Molecular Function: ATP binding (GO:0005524);; Biological Process: fructose metabolic process (GO:0006000);; Biological Process: fructose 2,6-bisphosphate metabolic process (GO:0006003);;	K19030|1.4e-99|erc:Ecym_6151|K19030 6-phosphofructo-2-kinase / fructose-2,6-biphosphatase 4 [EC:2.7.1.105 3.1.3.46] | (RefSeq) hypothetical protein	Fructose and mannose metabolism (ko00051)	[G]	Carbohydrate transport and metabolism	6-phosphofructo-2-kinase	Putative 6-phosphofructo-2-kinase/fructose-2,6-bisphosphatase YLR345W OS=Saccharomyces cerevisiae (strain ATCC 204508 / S288c) OX=559292 GN=YLR345W PE=1 SV=1	G	Carbohydrate transport and metabolism	putative 6-phosphofructo-2-kinase/fructose-2,6-bisphosphatase [Hanseniaspora opuntiae]
g975	--	--	Cellular Component: cellular_component (GO:0005575);; Cellular Component: intracellular (GO:0005622);; Cellular Component: obsolete cell (GO:0005623);; Cellular Component: cytoplasm (GO:0005737);; Cellular Component: endoplasmic reticulum (GO:0005783);; Biological Process: transport (GO:0006810);; Biological Process: endoplasmic reticulum to Golgi vesicle-mediated transport (GO:0006888);; Biologi…	--	--	--	--	Suppressor of PMA 1-7 protein	Protein SOP4 OS=Kluyveromyces lactis (strain ATCC 8585 / CBS 2359 / DSM 70799 / NBRC 1267 / NRRL Y-1140 / WM37) OX=284590 GN=SOP4 PE=3 SV=1	U	Intracellular trafficking, secretion, and vesicular transport	Protein SOP4 [Hanseniaspora opuntiae]
g67	--	--	--	--	--	--	--	--	--	--	--	hypothetical protein AWRI3578_g1539 [Hanseniaspora opuntiae]
g3477	--	--	Molecular Function: polynucleotide 5'-phosphatase activity (GO:0004651);;	K01098|4.9e-27|tbl:TBLA_0A02200|K01098 polynucleotide 5'-triphosphatase [EC:3.6.1.-] | (RefSeq) TBLA0A02200; hypothetical protein	--	--	--	mRNA capping enzyme, beta chain	mRNA-capping enzyme subunit beta OS=Candida glabrata (strain ATCC 2001 / CBS 138 / JCM 3761 / NBRC 0622 / NRRL Y-65) OX=284593 GN=CET1 PE=3 SV=1	K	Transcription	PREDICTED: mRNA-capping enzyme subunit beta-like [Pyrus x bretschneideri]
g246	--	--	Biological Process: reproduction (GO:0000003);; Biological Process: autophagosome assembly (GO:0000045);; Biological Process: sister chromatid segregation (GO:0000819);; Biological Process: developmental process involved in reproduction (GO:0003006);; Molecular Function: molecular_function (GO:0003674);; Molecular Function: binding (GO:0005488);; Molecular Function: protein binding (GO:0005515);;…	K14012|3.5e-59|kmx:KLMA_80346|K14012 UBX domain-containing protein 1 | (RefSeq) SHP1; UBX domain-containing protein 1	Protein processing in endoplasmic reticulum (ko04141)	[Y]	Nuclear structure	SEP domain	UBX domain-containing protein 1 OS=Saccharomyces cerevisiae (strain ATCC 204508 / S288c) OX=559292 GN=SHP1 PE=1 SV=1	Y	Nuclear structure	UBX domain-containing protein 1 [Hanseniaspora opuntiae]
g2057	--	--	Molecular Function: ATP binding (GO:0005524);; Molecular Function: ATPase-coupled xenobiotic transmembrane transporter activity (GO:0008559);; Cellular Component: integral component of membrane (GO:0016021);; Molecular Function: ATPase activity (GO:0016887);; Biological Process: xenobiotic transport (GO:0042908);;	K05665|2.2e-28|vpo:Kpol_1060p7|K05665 ATP-binding cassette, subfamily C (CFTR/MRP), member 1 [EC:7.6.2.3] | (RefSeq) hypothetical protein	ABC transporters (ko02010)	[Q]	Secondary metabolites biosynthesis, transport and catabolism	--	Oligomycin resistance ATP-dependent permease YOR1 OS=Saccharomyces cerevisiae (strain ATCC 204508 / S288c) OX=559292 GN=YOR1 PE=1 SV=1	Q	Secondary metabolites biosynthesis, transport and catabolism	Oligomycin resistance ATP-dependent permease YOR1 [Hanseniaspora opuntiae]
g3975	--	--	Cellular Component: integral component of membrane (GO:0016021);;	--	--	--	--	Regulator of chromosome condensation (RCC1) repeat	--	--	--	hypothetical protein AWRI3578_g1748 [Hanseniaspora opuntiae]
g4301	--	--	Cellular Component: integral component of membrane (GO:0016021);; Molecular Function: transmembrane transporter activity (GO:0022857);;	K22134|2.4e-07|psco:LY89DRAFT_644360|K22134 MFS transporter, DHA2 family, glioxin efflux transporter | (RefSeq) MFS general substrate transporter	--	--	--	--	--	U	Intracellular trafficking, secretion, and vesicular transport	Vacuolar basic amino acid transporter 5 [Hanseniaspora opuntiae]
g1266	--	--	Molecular Function: protein kinase activity (GO:0004672);; Molecular Function: ATP binding (GO:0005524);;	--	--	--	--	--	--	--	--	Serine/threonine-protein kinase VPS15 [Hanseniaspora opuntiae]
g3512	--	--	--	--	--	--	--	--	--	--	--	hypothetical protein AWRI3578_g2321 [Hanseniaspora opuntiae]
g4483	--	--	Cellular Component: endoplasmic reticulum membrane (GO:0005789);; Biological Process: dolichol-linked oligosaccharide biosynthetic process (GO:0006488);; Cellular Component: integral component of membrane (GO:0016021);; Molecular Function: transferase activity (GO:0016740);;	K07441|1.4e-30|tpf:TPHA_0A03940|K07441 beta-1,4-N-acetylglucosaminyltransferase [EC:2.4.1.141] | (RefSeq) TPHA0A03940; hypothetical protein	N-Glycan biosynthesis (ko00510);; Various types of N-glycan biosynthesis (ko00513)	[R]	General function prediction only	Oligosaccharide biosynthesis protein Alg14 like	UDP-N-acetylglucosamine transferase subunit ALG14 OS=Kluyveromyces lactis (strain ATCC 8585 / CBS 2359 / DSM 70799 / NBRC 1267 / NRRL Y-1140 / WM37) OX=284590 GN=ALG14 PE=3 SV=1	S	Function unknown	related to UDP-N-acetylglucosamine transferase subunit ALG14 [Hanseniaspora guilliermondii]
g467	--	--	Cellular Component: integral component of membrane (GO:0016021);;	--	--	--	--	Hypoxia induced protein conserved region	Respiratory supercomplex factor 1, mitochondrial OS=Kluyveromyces lactis (strain ATCC 8585 / CBS 2359 / DSM 70799 / NBRC 1267 / NRRL Y-1140 / WM37) OX=284590 GN=RCF1 PE=3 SV=1	U	Intracellular trafficking, secretion, and vesicular transport	Respiratory supercomplex factor 1, mitochondrial [Hanseniaspora opuntiae]
g4634	[J]	Translation, ribosomal structure and biogenesis	Molecular Function: translation elongation factor activity (GO:0003746);; Molecular Function: GTPase activity (GO:0003924);; Molecular Function: GTP binding (GO:0005525);;	K02358|1.3e-42|lth:KLTH0H07084g|K02358 elongation factor Tu | (RefSeq) KLTH0H07084p	--	[J]	Translation, ribosomal structure and biogenesis	Elongation factor Tu GTP binding domain	Elongation factor Tu, mitochondrial OS=Saccharomyces cerevisiae (strain ATCC 204508 / S288c) OX=559292 GN=TUF1 PE=1 SV=1	J	Translation, ribosomal structure and biogenesis	Elongation factor Tu, mitochondrial [Hanseniaspora opuntiae]
g50	--	--	Biological Process: vacuolar transport (GO:0007034);;	--	--	--	--	Snf7	--	--	--	Charged multivesicular body protein 5 [Hanseniaspora opuntiae]
g27	--	--	Cellular Component: integral component of membrane (GO:0016021);;	--	--	--	--	--	--	--	--	hypothetical protein AWRI3578_g1585 [Hanseniaspora opuntiae]
g855	[J]	Translation, ribosomal structure and biogenesis	Molecular Function: translation elongation factor activity (GO:0003746);; Molecular Function: GTPase activity (GO:0003924);; Molecular Function: GTP binding (GO:0005525);; Cellular Component: mitochondrion (GO:0005739);; Biological Process: mitochondrial translational elongation (GO:0070125);;	K02355|6.5e-274|clus:A9F13_02g00561|K02355 elongation factor G | (RefSeq) putative elongation factor G	--	[J]	Translation, ribosomal structure and biogenesis	Elongation factor Tu GTP binding domain	Elongation factor G, mitochondrial OS=Kluyveromyces lactis (strain ATCC 8585 / CBS 2359 / DSM 70799 / NBRC 1267 / NRRL Y-1140 / WM37) OX=284590 GN=MEF1 PE=3 SV=1	J	Translation, ribosomal structure and biogenesis	Elongation factor G, mitochondrial [Hanseniaspora opuntiae]
g5319	--	--	Molecular Function: protein serine/threonine kinase activity (GO:0004674);; Molecular Function: ATP binding (GO:0005524);;	--	--	--	--	--	--	--	--	Serine/threonine protein kinase KIN1 [Hanseniaspora opuntiae]
g5127	--	--	Molecular Function: catalytic activity (GO:0003824);;	K03365|5.5e-09|kla:KLLA0_B08437g|K03365 cytosine/creatinine deaminase [EC:3.5.4.1 3.5.4.21] | (RefSeq) uncharacterized protein	Pyrimidine metabolism (ko00240);; Arginine and proline metabolism (ko00330)	--	--	--	--	F	Nucleotide transport and metabolism	Cytosine deaminase [Hanseniaspora opuntiae]
g4117	--	--	--	--	--	--	--	--	--	--	--	hypothetical protein AWRI3578_g650 [Hanseniaspora opuntiae]
g5291	--	--	Biological Process: transcription elongation from RNA polymerase II promoter (GO:0006368);; Biological Process: histone modification (GO:0016570);; Cellular Component: Cdc73/Paf1 complex (GO:0016593);;	--	--	--	--	--	--	--	--	RNA polymerase-associated protein LEO1 [Hanseniaspora opuntiae]
g242	[O]	Posttranslational modification, protein turnover, chaperones	Molecular Function: threonine-type endopeptidase activity (GO:0004298);; Cellular Component: nucleus (GO:0005634);; Cellular Component: proteasome core complex, beta-subunit complex (GO:0019774);; Biological Process: proteasome-mediated ubiquitin-dependent protein catabolic process (GO:0043161);;	K02735|1.0e-88|kla:KLLA0_E20197g|K02735 20S proteasome subunit beta 3 [EC:3.4.25.1] | (RefSeq) uncharacterized protein	Proteasome (ko03050)	[O]	Posttranslational modification, protein turnover, chaperones	Proteasome subunit	Proteasome subunit beta type-3 OS=Saccharomyces cerevisiae (strain ATCC 204508 / S288c) OX=559292 GN=PUP3 PE=1 SV=1	O	Posttranslational modification, protein turnover, chaperones	Proteasome subunit beta type-3 [Hanseniaspora opuntiae]
g4243	--	--	Molecular Function: RNA binding (GO:0003723);;	--	--	--	--	--	--	--	--	RNA annealing protein YRA1 [Hanseniaspora opuntiae]
g1474	--	--	--	--	--	--	--	--	--	--	--	hypothetical protein AWRI3578_g966 [Hanseniaspora opuntiae]
g1195	--	--	--	--	--	--	--	PH domain	Bud site selection protein 4 homolog OS=Ashbya gossypii (strain ATCC 10895 / CBS 109.51 / FGSC 9923 / NRRL Y-1056) OX=284811 GN=BUD4 PE=3 SV=1	--	--	hypothetical protein AWRI3578_g1065 [Hanseniaspora opuntiae]
g4552	[J]	Translation, ribosomal structure and biogenesis	Molecular Function: structural constituent of ribosome (GO:0003735);; Cellular Component: ribosome (GO:0005840);; Biological Process: translation (GO:0006412);;	K02866|7.2e-117|vpo:Kpol_1023p11|K02866 large subunit ribosomal protein L10e | (RefSeq) hypothetical protein	Ribosome (ko03010)	[J]	Translation, ribosomal structure and biogenesis	Ribosomal protein L16p/L10e	60S ribosomal protein L10 OS=Saccharomyces cerevisiae (strain ATCC 204508 / S288c) OX=559292 GN=RPL10 PE=1 SV=1	J	Translation, ribosomal structure and biogenesis	60S ribosomal protein L10 [Hanseniaspora opuntiae]
g2597	--	--	--	--	--	--	--	Flocculin type 3 repeat	--	--	--	hypothetical protein AWRI3578_g3128 [Hanseniaspora opuntiae]
g4628	--	--	Biological Process: endocytosis (GO:0006897);; Molecular Function: cytoskeletal protein binding (GO:0008092);; Molecular Function: protein-macromolecule adaptor activity (GO:0030674);; Molecular Function: identical protein binding (GO:0042802);; Molecular Function: ubiquitin binding (GO:0043130);;	K01600|9.1e-08|tpf:TPHA_0K01600|K01600 actin cytoskeleton-regulatory complex protein SLA1 | (RefSeq) TPHA0K01600; hypothetical protein	--	--	--	--	Actin cytoskeleton-regulatory complex protein SLA1 OS=Vanderwaltozyma polyspora (strain ATCC 22028 / DSM 70294) OX=436907 GN=SLA1 PE=3 SV=1	Z	Cytoskeleton	Actin cytoskeleton-regulatory complex protein SLA1 [Hanseniaspora opuntiae]
g3164	--	--	--	--	--	--	--	--	--	--	--	hypothetical protein AWRI3578_g3001 [Hanseniaspora opuntiae]
g615	[F]	Nucleotide transport and metabolism	Molecular Function: DNA binding (GO:0003677);; Molecular Function: DNA-directed 5'-3' RNA polymerase activity (GO:0003899);; Biological Process: transcription, DNA-templated (GO:0006351);; Molecular Function: protein dimerization activity (GO:0046983);;	K03027|1.9e-131|tdl:TDEL_0F03100|K03027 DNA-directed RNA polymerases I and III subunit RPAC1 | (RefSeq) TDEL0F03100; hypothetical protein	RNA polymerase (ko03020)	[K]	Transcription	RNA polymerase Rpb3/RpoA insert domain	DNA-directed RNA polymerases I and III subunit RPAC1 OS=Saccharomyces cerevisiae (strain ATCC 204508 / S288c) OX=559292 GN=RPC40 PE=1 SV=1	K	Transcription	DNA-directed RNA polymerases I and III subunit RPAC1 [Hanseniaspora opuntiae]
g4430	--	--	Biological Process: ribosomal large subunit assembly (GO:0000027);; Molecular Function: ATP binding (GO:0005524);; Cellular Component: nucleus (GO:0005634);; Molecular Function: ATPase activity (GO:0016887);;	K14572|3.2e-44|tbl:TBLA_0D03970|K14572 midasin | (RefSeq) TBLA0D03970; hypothetical protein	Ribosome biogenesis in eukaryotes (ko03008)	[R]	General function prediction only	AAA domain (dynein-related subfamily)	Midasin OS=Saccharomyces cerevisiae (strain ATCC 204508 / S288c) OX=559292 GN=MDN1 PE=1 SV=1	S	Function unknown	Midasin [Hanseniaspora opuntiae]
g553	--	--	Cellular Component: cellular_component (GO:0005575);; Cellular Component: intracellular (GO:0005622);; Cellular Component: obsolete cell (GO:0005623);; Cellular Component: cytoplasm (GO:0005737);; Cellular Component: cellular bud (GO:0005933);; Cellular Component: cellular bud tip (GO:0005934);; Cellular Component: cellular bud neck (GO:0005935);; Biological Process: transport (GO:0006810);; Biol…	--	--	--	--	--	--	H	Coenzyme transport and metabolism	Styryl dye vacuolar localization protein 3 [Hanseniaspora opuntiae]
g782	--	--	Molecular Function: molecular_function (GO:0003674);; Molecular Function: binding (GO:0005488);; Molecular Function: steroid binding (GO:0005496);; Molecular Function: phospholipid binding (GO:0005543);; Cellular Component: cellular_component (GO:0005575);; Cellular Component: intracellular (GO:0005622);; Cellular Component: obsolete cell (GO:0005623);; Cellular Component: cytoplasm (GO:0005737);…	K22285|1.7e-146|erc:Ecym_6132|K22285 oxysterol-binding protein-related protein 8 | (RefSeq) hypothetical protein	--	[T]	Signal transduction mechanisms	Oxysterol-binding protein	Oxysterol-binding protein homolog 7 OS=Saccharomyces cerevisiae (strain ATCC 204508 / S288c) OX=559292 GN=OSH7 PE=1 SV=1	T	Signal transduction mechanisms	Oxysterol-binding 7 [Hanseniaspora opuntiae]
g3299	--	--	Molecular Function: DNA-binding transcription factor activity, RNA polymerase II-specific (GO:0000981);; Molecular Function: DNA binding (GO:0003677);; Cellular Component: nucleus (GO:0005634);; Biological Process: transcription, DNA-templated (GO:0006351);; Molecular Function: zinc ion binding (GO:0008270);; Cellular Component: host cell nucleus (GO:0042025);;	K09248|1.0e-08|npa:UCRNP2_902|K09248 proline utilization trans-activator | (RefSeq) putative c6 transcription protein	--	--	--	Fungal specific transcription factor domain	Activator of stress genes 1 OS=Saccharomyces cerevisiae (strain ATCC 204508 / S288c) OX=559292 GN=ASG1 PE=1 SV=1	Q	Secondary metabolites biosynthesis, transport and catabolism	Activator of stress genes 1 [Hanseniaspora opuntiae]
g1042	--	--	Biological Process: reproduction (GO:0000003);; Biological Process: regulation of cyclin-dependent protein serine/threonine kinase activity (GO:0000079);; Biological Process: G1/S transition of mitotic cell cycle (GO:0000082);; Biological Process: mitotic cell cycle (GO:0000278);; Biological Process: regulation of protein phosphorylation (GO:0001932);; Molecular Function: molecular_function (GO:0…	K06651|1.6e-23|sce:YPR120C|K06651 S-phase entry cyclin 5/6 | (RefSeq) CLB5; B-type cyclin CLB5	MAPK signaling pathway - yeast (ko04011);; Cell cycle - yeast (ko04111);; Meiosis - yeast (ko04113)	[D]	Cell cycle control, cell division, chromosome partitioning	Cyclin, N-terminal domain	S-phase entry cyclin-5 OS=Saccharomyces cerevisiae (strain ATCC 204508 / S288c) OX=559292 GN=CLB5 PE=1 SV=1	D	Cell cycle control, cell division, chromosome partitioning	S-phase entry cyclin-5 [Hanseniaspora opuntiae]
g322	[J]	Translation, ribosomal structure and biogenesis	Molecular Function: RNA binding (GO:0003723);;	K13126|5.0e-92|cgr:CAGL0L11792g|K13126 polyadenylate-binding protein | (RefSeq) uncharacterized protein	RNA transport (ko03013);; mRNA surveillance pathway (ko03015);; RNA degradation (ko03018)	[AJ]	RNA processing and modification;; Translation, ribosomal structure and biogenesis	RNA recognition motif. (a.k.a. RRM, RBD, or RNP domain)	Polyadenylate-binding protein, cytoplasmic and nuclear OS=Candida glabrata (strain ATCC 2001 / CBS 138 / JCM 3761 / NBRC 0622 / NRRL Y-65) OX=284593 GN=PAB1 PE=3 SV=1	A	RNA processing and modification	Polyadenylate-binding protein, cytoplasmic and nuclear [Hanseniaspora opuntiae]
g1921	--	--	Cellular Component: exocyst (GO:0000145);; Biological Process: exocytosis (GO:0006887);;	K19983|1.2e-17|kaf:KAFR_0L00560|K19983 exocyst complex component 1 | (RefSeq) KAFR0L00560; hypothetical protein	--	--	--	--	Exocyst complex component SEC3 OS=Saccharomyces cerevisiae (strain ATCC 204508 / S288c) OX=559292 GN=SEC3 PE=1 SV=1	U	Intracellular trafficking, secretion, and vesicular transport	Exocyst complex component SEC3 [Hanseniaspora opuntiae]
g5393	--	--	--	--	--	--	--	--	--	--	--	hypothetical protein AWRI3578_g2321 [Hanseniaspora opuntiae]
g388	--	--	Cellular Component: vacuolar proton-transporting V-type ATPase complex (GO:0016471);; Molecular Function: ATPase-coupled transmembrane transporter activity (GO:0042626);; Biological Process: proton transmembrane transport (GO:1902600);;	K02152|4.0e-10|ncs:NCAS_0A01250|K02152 V-type H+-transporting ATPase subunit G | (RefSeq) NCAS0A01250; hypothetical protein	Oxidative phosphorylation (ko00190);; Phagosome (ko04145)	--	--	Vacuolar (H+)-ATPase G subunit	--	C	Energy production and conversion	hypothetical protein AWRI3578_g2755 [Hanseniaspora opuntiae]
g4535	--	--	Molecular Function: ATP transmembrane transporter activity (GO:0005347);; Cellular Component: mitochondrial inner membrane (GO:0005743);; Cellular Component: integral component of membrane (GO:0016021);;	K05863|5.0e-36|lth:KLTH0E14476g|K05863 solute carrier family 25 (mitochondrial adenine nucleotide translocator), member 4/5/6/31 | (RefSeq) ADP/ATP carrier protein	--	[C]	Energy production and conversion	Mitochondrial carrier protein	ADP,ATP carrier protein OS=Kluyveromyces lactis (strain ATCC 8585 / CBS 2359 / DSM 70799 / NBRC 1267 / NRRL Y-1140 / WM37) OX=284590 GN=AAC PE=3 SV=1	C	Energy production and conversion	ADP,ATP carrier protein 2 [Hanseniaspora opuntiae]
g4423	--	--	Cellular Component: vacuolar proton-transporting V-type ATPase, V0 domain (GO:0000220);; Molecular Function: proton transmembrane transporter activity (GO:0015078);; Cellular Component: integral component of membrane (GO:0016021);;	--	--	--	--	--	--	--	--	V-type proton ATPase subunit a, Golgi isoform [Hanseniaspora opuntiae]
g3692	--	--	--	--	--	--	--	--	--	--	--	hypothetical protein AWRI3578_g2524 [Hanseniaspora opuntiae]
g3206	--	--	Molecular Function: protein phosphatase binding (GO:0019903);; Biological Process: regulation of phosphoprotein phosphatase activity (GO:0043666);;	K15458|2.3e-06|tdl:TDEL_0D01370|K15458 SIT4-associating protein SAP185/190 | (RefSeq) TDEL0D01370; hypothetical protein	--	--	--	--	--	--	--	SIT4-associating protein [Hanseniaspora opuntiae]
g445	[JM]	Translation, ribosomal structure and biogenesis;; Cell wall/membrane/envelope biogenesis	Biological Process: biosynthetic process (GO:0009058);; Molecular Function: nucleotidyltransferase activity (GO:0016779);;	K00966|6.4e-163|lth:KLTH0D13948g|K00966 mannose-1-phosphate guanylyltransferase [EC:2.7.7.13] | (RefSeq) KLTH0D13948p	Fructose and mannose metabolism (ko00051);; Amino sugar and nucleotide sugar metabolism (ko00520)	[M]	Cell wall/membrane/envelope biogenesis	Nucleotidyl transferase	Mannose-1-phosphate guanyltransferase OS=Kluyveromyces lactis (strain ATCC 8585 / CBS 2359 / DSM 70799 / NBRC 1267 / NRRL Y-1140 / WM37) OX=284590 GN=MPG1 PE=1 SV=1	M	Cell wall/membrane/envelope biogenesis	Mannose-1-phosphate guanyltransferase [Hanseniaspora opuntiae]
g1329	--	--	Biological Process: ribosomal subunit export from nucleus (GO:0000054);; Biological Process: ribosomal large subunit export from nucleus (GO:0000055);; Biological Process: ribosomal small subunit export from nucleus (GO:0000056);; Molecular Function: molecular_function (GO:0003674);; Molecular Function: binding (GO:0005488);; Molecular Function: protein binding (GO:0005515);; Cellular Component: …	K14543|1.2e-21|tdl:TDEL_0E00860|K14543 mRNA transport regulator MTR2 | (RefSeq) TDEL0E00860; hypothetical protein	Ribosome biogenesis in eukaryotes (ko03008);; RNA transport (ko03013);; mRNA surveillance pathway (ko03015)	--	--	Nuclear pore RNA shuttling protein Mtr2	mRNA transport regulator MTR2 OS=Saccharomyces cerevisiae (strain ATCC 204508 / S288c) OX=559292 GN=MTR2 PE=1 SV=1	S	Function unknown	mRNA transport regulator MTR2 [Hanseniaspora opuntiae]
g1053	[P]	Inorganic ion transport and metabolism	Molecular Function: ammonium transmembrane transporter activity (GO:0008519);; Cellular Component: integral component of membrane (GO:0016021);;	K03320|2.7e-150|tpf:TPHA_0F02120|K03320 ammonium transporter, Amt family | (RefSeq) TPHA0F02120; hypothetical protein	--	[P]	Inorganic ion transport and metabolism	Ammonium Transporter Family	Ammonium transporter MEP2 OS=Saccharomyces cerevisiae (strain ATCC 204508 / S288c) OX=559292 GN=MEP2 PE=1 SV=1	P	Inorganic ion transport and metabolism	Ammonium transporter MEP2 [Hanseniaspora opuntiae]
g3788	--	--	Cellular Component: integral component of membrane (GO:0016021);; Biological Process: transmembrane transport (GO:0055085);;	--	--	[T]	Signal transduction mechanisms	OPT oligopeptide transporter protein	Uncharacterized oligopeptide transporter C1840.12 OS=Schizosaccharomyces pombe (strain 972 / ATCC 24843) OX=284812 GN=SPCC1840.12 PE=3 SV=2	U	Intracellular trafficking, secretion, and vesicular transport	putative oligopeptide transporter [Hanseniaspora opuntiae]
g2488	--	--	Biological Process: fatty acid biosynthetic process (GO:0006633);; Cellular Component: integral component of membrane (GO:0016021);; Molecular Function: 3-oxo-arachidoyl-CoA synthase activity (GO:0102336);; Molecular Function: 3-oxo-cerotoyl-CoA synthase activity (GO:0102337);; Molecular Function: 3-oxo-lignoceronyl-CoA synthase activity (GO:0102338);; Molecular Function: very-long-chain 3-ketoac…	K10246|4.5e-125|vpo:Kpol_472p4|K10246 fatty acid elongase 3 [EC:2.3.1.199] | (RefSeq) hypothetical protein	Fatty acid elongation (ko00062);; Biosynthesis of unsaturated fatty acids (ko01040);; Fatty acid metabolism (ko01212)	[I]	Lipid transport and metabolism	GNS1/SUR4 family	Elongation of fatty acids protein 3 OS=Saccharomyces cerevisiae (strain ATCC 204508 / S288c) OX=559292 GN=ELO3 PE=1 SV=1	I	Lipid transport and metabolism	Elongation of fatty acids protein 3 [Hanseniaspora opuntiae]
g739	--	--	Biological Process: negative regulation of transcription by RNA polymerase II (GO:0000122);; Cellular Component: nuclear chromosome (GO:0000228);; Cellular Component: chromatin (GO:0000785);; Cellular Component: nuclear chromatin (GO:0000790);; Molecular Function: obsolete transcription factor activity, protein binding (GO:0000988);; Molecular Function: obsolete transcription factor activity, tra…	--	--	--	--	Tetratricopeptide repeat	--	S	Function unknown	General transcriptional corepressor CYC8 [Hanseniaspora opuntiae]
g3979	[C]	Energy production and conversion	Biological Process: carbohydrate metabolic process (GO:0005975);; Molecular Function: kinase activity (GO:0016301);; Molecular Function: phosphotransferase activity, alcohol group as acceptor (GO:0016773);;	K00864|2.9e-38|ndi:NDAI_0H00220|K00864 glycerol kinase [EC:2.7.1.30] | (RefSeq) NDAI0H00220; hypothetical protein	Glycerolipid metabolism (ko00561)	[G]	Carbohydrate transport and metabolism	FGGY family of carbohydrate kinases, C-terminal domain	Glycerol kinase OS=Saccharomyces cerevisiae (strain ATCC 204508 / S288c) OX=559292 GN=GUT1 PE=3 SV=1	G	Carbohydrate transport and metabolism	Glycerol kinase [Hanseniaspora opuntiae]
g1256	--	--	Cellular Component: endoplasmic reticulum (GO:0005783);; Cellular Component: Golgi apparatus (GO:0005794);; Biological Process: endoplasmic reticulum to Golgi vesicle-mediated transport (GO:0006888);; Cellular Component: TRAPP complex (GO:0030008);;	K20303|2.3e-22|kla:KLLA0_D12144g|K20303 trafficking protein particle complex subunit 4 | (RefSeq) uncharacterized protein	--	[U]	Intracellular trafficking, secretion, and vesicular transport	Sybindin-like family	Trafficking protein particle complex subunit 23 OS=Saccharomyces cerevisiae (strain ATCC 204508 / S288c) OX=559292 GN=TRS23 PE=1 SV=1	U	Intracellular trafficking, secretion, and vesicular transport	Trafficking protein particle complex subunit 23 [Hanseniaspora opuntiae]
g2804	--	--	Molecular Function: molecular_function (GO:0003674);; Molecular Function: catalytic activity (GO:0003824);; Cellular Component: cellular_component (GO:0005575);; Cellular Component: intracellular (GO:0005622);; Cellular Component: obsolete cell (GO:0005623);; Cellular Component: cytoplasm (GO:0005737);; Biological Process: cellular protein modification process (GO:0006464);; Biological Process: n…	--	--	[R]	General function prediction only	--	Protein SIP5 OS=Ashbya gossypii (strain ATCC 10895 / CBS 109.51 / FGSC 9923 / NRRL Y-1056) OX=284811 GN=SIP5 PE=3 SV=2	S	Function unknown	Protein SIP5 [Hanseniaspora opuntiae]
g4045	--	--	Biological Process: ubiquitin-dependent protein catabolic process (GO:0006511);; Biological Process: protein deubiquitination (GO:0016579);; Molecular Function: thiol-dependent ubiquitinyl hydrolase activity (GO:0036459);;	K11835|4.2e-47|ncs:NCAS_0I03140|K11835 ubiquitin carboxyl-terminal hydrolase 4/11 [EC:3.4.19.12] | (RefSeq) NCAS0I03140; hypothetical protein	--	[O]	Posttranslational modification, protein turnover, chaperones	Ubiquitin carboxyl-terminal hydrolase	Ubiquitin carboxyl-terminal hydrolase 12 OS=Saccharomyces cerevisiae (strain ATCC 204508 / S288c) OX=559292 GN=UBP12 PE=1 SV=1	O	Posttranslational modification, protein turnover, chaperones	Ubiquitin carboxyl-terminal hydrolase 12 [Hanseniaspora opuntiae]
g3499	--	--	Molecular Function: DNA binding (GO:0003677);; Cellular Component: nucleus (GO:0005634);;	--	--	--	--	--	--	K	Transcription	putative DNA-binding protein SNT1 [Hanseniaspora opuntiae]
g104	[D]	Cell cycle control, cell division, chromosome partitioning	Molecular Function: ATP binding (GO:0005524);; Cellular Component: nucleus (GO:0005634);; Cellular Component: chromosome (GO:0005694);; Biological Process: chromosome organization (GO:0051276);;	K06674|2.4e-259|tdl:TDEL_0H02610|K06674 structural maintenance of chromosome 2 | (RefSeq) TDEL0H02610; hypothetical protein	Cell cycle - yeast (ko04111)	[BD]	Chromatin structure and dynamics;; Cell cycle control, cell division, chromosome partitioning	RecF/RecN/SMC N terminal domain	Structural maintenance of chromosomes protein 2 OS=Saccharomyces cerevisiae (strain ATCC 204508 / S288c) OX=559292 GN=SMC2 PE=1 SV=1	B	Chromatin structure and dynamics	Structural maintenance of chromosomes protein 2 [Hanseniaspora opuntiae]
g269	--	--	Biological Process: reproduction (GO:0000003);; Biological Process: karyogamy (GO:0000741);; Biological Process: karyogamy involved in conjugation with cellular fusion (GO:0000742);; Biological Process: conjugation (GO:0000746);; Biological Process: conjugation with cellular fusion (GO:0000747);; Biological Process: invasive growth in response to glucose limitation (GO:0001403);; Molecular Functi…	K20463|4.9e-119|lth:KLTH0H14938g|K20463 oxysterol-binding protein-related protein 3/6/7 | (RefSeq) KLTH0H14938p	--	[I]	Lipid transport and metabolism	Oxysterol-binding protein	Oxysterol-binding protein homolog 3 OS=Saccharomyces cerevisiae (strain ATCC 204508 / S288c) OX=559292 GN=OSH3 PE=1 SV=1	U	Intracellular trafficking, secretion, and vesicular transport	Oxysterol-binding 3 [Hanseniaspora opuntiae]
g4988	--	--	Molecular Function: DNA-binding transcription factor activity, RNA polymerase II-specific (GO:0000981);; Molecular Function: zinc ion binding (GO:0008270);; Cellular Component: integral component of membrane (GO:0016021);; Cellular Component: host cell nucleus (GO:0042025);;	--	--	--	--	--	--	K	Transcription	hypothetical protein AWRI3578_g3325 [Hanseniaspora opuntiae]
g835	--	--	Cellular Component: ESCRT III complex (GO:0000815);; Cellular Component: cellular_component (GO:0005575);; Cellular Component: intracellular (GO:0005622);; Cellular Component: obsolete cell (GO:0005623);; Cellular Component: cytoplasm (GO:0005737);; Cellular Component: endosome (GO:0005768);; Cellular Component: late endosome (GO:0005770);; Biological Process: proteolysis (GO:0006508);; Biologica…	K12197|5.6e-34|tdl:TDEL_0D01290|K12197 charged multivesicular body protein 1 | (RefSeq) TDEL0D01290; hypothetical protein	Endocytosis (ko04144)	[U]	Intracellular trafficking, secretion, and vesicular transport	--	Vacuolar protein-sorting-associated protein 46 OS=Saccharomyces cerevisiae (strain ATCC 204508 / S288c) OX=559292 GN=DID2 PE=1 SV=1	U	Intracellular trafficking, secretion, and vesicular transport	Vacuolar protein-sorting-associated protein 46 [Hanseniaspora opuntiae]
g91	--	--	--	--	--	--	--	--	--	--	--	hypothetical protein AWRI3578_g1515 [Hanseniaspora opuntiae]
g438	--	--	Molecular Function: ligase activity (GO:0016874);;	K00240|2.9e-16|ndi:NDAI_0K00240|K00240 ubiquitin ligase complex F-box protein UFO1 | (RefSeq) NDAI0K00240; hypothetical protein	--	[R]	General function prediction only	--	Ubiquitin ligase complex F-box protein UFO1 OS=Saccharomyces cerevisiae (strain ATCC 204508 / S288c) OX=559292 GN=UFO1 PE=1 SV=1	S	Function unknown	Ubiquitin ligase complex F-box protein UFO1 [Hanseniaspora opuntiae]
g1273	[E]	Amino acid transport and metabolism	Molecular Function: iron ion binding (GO:0005506);; Biological Process: glutamate biosynthetic process (GO:0006537);; Molecular Function: FMN binding (GO:0010181);; Molecular Function: glutamate synthase (NADH) activity (GO:0016040);; Molecular Function: flavin adenine dinucleotide binding (GO:0050660);; Molecular Function: 3 iron, 4 sulfur cluster binding (GO:0051538);;	K00264|0.0e+00|erc:Ecym_4713|K00264 glutamate synthase (NADH) [EC:1.4.1.14] | (RefSeq) hypothetical protein	Alanine, aspartate and glutamate metabolism (ko00250);; Nitrogen metabolism (ko00910);; Biosynthesis of amino acids (ko01230)	[E]	Amino acid transport and metabolism	Glutamine amidotransferases class-II	Glutamate synthase [NADH] OS=Saccharomyces cerevisiae (strain ATCC 204508 / S288c) OX=559292 GN=GLT1 PE=1 SV=2	E	Amino acid transport and metabolism	Glutamate synthase [NADH] [Hanseniaspora opuntiae]
g1633	--	--	Cellular Component: Ino80 complex (GO:0031011);;	--	--	--	--	PAPA-1-like conserved region	--	--	--	hypothetical protein AWRI3578_g2167 [Hanseniaspora opuntiae]
g2344	--	--	Cellular Component: integral component of membrane (GO:0016021);;	--	--	[R]	General function prediction only	Aromatic acid exporter family member 2	Protein BRE4 OS=Saccharomyces cerevisiae (strain ATCC 204508 / S288c) OX=559292 GN=BRE4 PE=1 SV=1	U	Intracellular trafficking, secretion, and vesicular transport	Protein BRE4 [Hanseniaspora opuntiae]
g1246	--	--	--	--	--	--	--	--	--	--	--	hypothetical protein AWRI3578_g3153 [Hanseniaspora opuntiae]
g1956	[L]	Replication, recombination and repair	Molecular Function: nucleic acid binding (GO:0003676);; Molecular Function: helicase activity (GO:0004386);; Molecular Function: ATP binding (GO:0005524);;	K13025|1.1e-105|ncs:NCAS_0A10430|K13025 ATP-dependent RNA helicase [EC:3.6.4.13] | (RefSeq) NCAS0A10430; hypothetical protein	RNA transport (ko03013);; mRNA surveillance pathway (ko03015);; Spliceosome (ko03040)	[J]	Translation, ribosomal structure and biogenesis	DEAD/DEAH box helicase	ATP-dependent RNA helicase FAL1 OS=Vanderwaltozyma polyspora (strain ATCC 22028 / DSM 70294) OX=436907 GN=FAL1 PE=3 SV=1	A	RNA processing and modification	ATP-dependent RNA helicase FAL1 [Hanseniaspora opuntiae]
g4028	--	--	--	--	--	--	--	--	--	--	--	hypothetical protein AWRI3578_g2633 [Hanseniaspora opuntiae]
g359	[EF]	Amino acid transport and metabolism;; Nucleotide transport and metabolism	Molecular Function: carbamoyl-phosphate synthase (glutamine-hydrolyzing) activity (GO:0004088);; Biological Process: 'de novo' pyrimidine nucleobase biosynthetic process (GO:0006207);; Biological Process: glutamine metabolic process (GO:0006541);;	K01956|1.0e-140|vpo:Kpol_1010p12|K01956 carbamoyl-phosphate synthase small subunit [EC:6.3.5.5] | (RefSeq) hypothetical protein	Pyrimidine metabolism (ko00240);; Alanine, aspartate and glutamate metabolism (ko00250)	[R]	General function prediction only	Glutamine amidotransferase class-I	Carbamoyl-phosphate synthase arginine-specific small chain OS=Candida albicans (strain SC5314 / ATCC MYA-2876) OX=237561 GN=CPA1 PE=3 SV=1	F	Nucleotide transport and metabolism	Carbamoyl-phosphate synthase arginine-specific small chain [Hanseniaspora opuntiae]
g480	[G]	Carbohydrate transport and metabolism	Molecular Function: magnesium ion binding (GO:0000287);; Molecular Function: phosphoacetylglucosamine mutase activity (GO:0004610);; Biological Process: carbohydrate metabolic process (GO:0005975);; Biological Process: UDP-N-acetylglucosamine biosynthetic process (GO:0006048);;	K01836|1.6e-112|cten:CANTEDRAFT_124606|K01836 phosphoacetylglucosamine mutase [EC:5.4.2.3] | (RefSeq) hypothetical protein	Amino sugar and nucleotide sugar metabolism (ko00520)	[G]	Carbohydrate transport and metabolism	Phosphoglucomutase/phosphomannomutase, alpha/beta/alpha domain I	Phosphoacetylglucosamine mutase OS=Saccharomyces cerevisiae (strain ATCC 204508 / S288c) OX=559292 GN=PCM1 PE=1 SV=2	G	Carbohydrate transport and metabolism	Phosphoacetylglucosamine mutase [Hanseniaspora opuntiae]
g1767	--	--	Biological Process: ribosomal subunit export from nucleus (GO:0000054);; Biological Process: cytoplasmic translation (GO:0002181);; Biological Process: cytoplasmic translational elongation (GO:0002182);; Molecular Function: molecular_function (GO:0003674);; Molecular Function: binding (GO:0005488);; Molecular Function: protein binding (GO:0005515);; Cellular Component: cellular_component (GO:0005…	K09522|2.5e-129|tpf:TPHA_0A05650|K09522 DnaJ homolog subfamily C member 2 | (RefSeq) TPHA0A05650; hypothetical protein	--	[O]	Posttranslational modification, protein turnover, chaperones	Ribosome-associated complex head domain	Zuotin OS=Saccharomyces cerevisiae (strain ATCC 204508 / S288c) OX=559292 GN=ZUO1 PE=1 SV=1	O	Posttranslational modification, protein turnover, chaperones	Zuotin [Hanseniaspora opuntiae]
g2363	--	--	Cellular Component: nucleus (GO:0005634);; Biological Process: chromatin organization (GO:0006325);; Biological Process: transcription, DNA-templated (GO:0006351);; Biological Process: regulation of transcription, DNA-templated (GO:0006355);;	K11293|8.9e-83|kmx:KLMA_10693|K11293 protein HIRA/HIR1 | (RefSeq) HIR2; protein HIR2	--	[DK]	Cell cycle control, cell division, chromosome partitioning;; Transcription	TUP1-like enhancer of split	Protein HIR2 OS=Kluyveromyces lactis (strain ATCC 8585 / CBS 2359 / DSM 70799 / NBRC 1267 / NRRL Y-1140 / WM37) OX=284590 GN=HIR2 PE=3 SV=1	B	Chromatin structure and dynamics	Protein HIR2 [Hanseniaspora opuntiae]
g4668	--	--	Molecular Function: antiporter activity (GO:0015297);; Cellular Component: integral component of membrane (GO:0016021);; Molecular Function: xenobiotic transmembrane transporter activity (GO:0042910);;	K03327|1.5e-11|tdl:TDEL_0E02360|K03327 multidrug resistance protein, MATE family | (RefSeq) TDEL0E02360; hypothetical protein	--	[R]	General function prediction only	MatE	Uncharacterized transporter YDR338C OS=Saccharomyces cerevisiae (strain ATCC 204508 / S288c) OX=559292 GN=YDR338C PE=1 SV=1	V	Defense mechanisms	putative transporter [Hanseniaspora opuntiae]
g1604	--	--	Molecular Function: guanyl-nucleotide exchange factor activity (GO:0005085);;	K19843|2.4e-168|erc:Ecym_7024|K19843 Rho1 guanine nucleotide exchange factor TUS1 | (RefSeq) hypothetical protein	MAPK signaling pathway - yeast (ko04011)	[T]	Signal transduction mechanisms	CNH domain	Rho1 guanine nucleotide exchange factor TUS1 OS=Saccharomyces cerevisiae (strain ATCC 204508 / S288c) OX=559292 GN=TUS1 PE=1 SV=1	T	Signal transduction mechanisms	Rho1 guanine nucleotide exchange factor TUS1 [Hanseniaspora opuntiae]
g4231	[J]	Translation, ribosomal structure and biogenesis	Molecular Function: tyrosine-tRNA ligase activity (GO:0004831);; Molecular Function: ATP binding (GO:0005524);; Biological Process: tyrosyl-tRNA aminoacylation (GO:0006437);;	K01866|3.2e-24|tbl:TBLA_0H03850|K01866 tyrosyl-tRNA synthetase [EC:6.1.1.1] | (RefSeq) TBLA0H03850; hypothetical protein	Aminoacyl-tRNA biosynthesis (ko00970)	[J]	Translation, ribosomal structure and biogenesis	tRNA synthetases class I (W and Y)	Tyrosine--tRNA ligase, mitochondrial OS=Schizosaccharomyces pombe (strain 972 / ATCC 24843) OX=284812 GN=msy1 PE=3 SV=1	J	Translation, ribosomal structure and biogenesis	Tyrosine--tRNA ligase, mitochondrial [Hanseniaspora opuntiae]
g2409	--	--	Cellular Component: cellular_component (GO:0005575);; Cellular Component: intracellular (GO:0005622);; Cellular Component: obsolete cell (GO:0005623);; Cellular Component: nucleus (GO:0005634);; Cellular Component: cytoplasm (GO:0005737);; Cellular Component: endosome (GO:0005768);; Cellular Component: early endosome (GO:0005769);; Cellular Component: Golgi apparatus (GO:0005794);; Cellular Compo…	K20307|3.6e-38|erc:Ecym_6243|K20307 trafficking protein particle complex subunit 10 | (RefSeq) hypothetical protein	--	--	--	Trafficking protein particle complex subunit 10, TRAPPC10	--	S	Function unknown	Trafficking protein particle complex II-specific subunit 130 [Hanseniaspora opuntiae]
g2851	--	--	Molecular Function: phospholipid binding (GO:0005543);; Cellular Component: cell cortex (GO:0005938);; Biological Process: maintenance of protein location in cell cortex (GO:0032065);;	K17978|1.4e-37|tpf:TPHA_0A01520|K17978 nuclear migration protein NUM1 | (RefSeq) TPHA0A01520; hypothetical protein	--	--	--	Meiotic cell cortex C-terminal pleckstrin homology	Nuclear migration protein NUM1 OS=Saccharomyces cerevisiae (strain ATCC 204508 / S288c) OX=559292 GN=NUM1 PE=1 SV=2	U	Intracellular trafficking, secretion, and vesicular transport	Nuclear migration protein NUM1 [Hanseniaspora opuntiae]
g2504	--	--	Biological Process: reproduction (GO:0000003);; Cellular Component: nuclear chromosome (GO:0000228);; Biological Process: nuclear division (GO:0000280);; Cellular Component: chromatin (GO:0000785);; Cellular Component: nuclear chromatin (GO:0000790);; Cellular Component: condensed chromosome (GO:0000793);; Cellular Component: condensed nuclear chromosome (GO:0000794);; Molecular Function: molecul…	--	--	--	--	Mnd1 HTH domain	--	D	Cell cycle control, cell division, chromosome partitioning	uncharacterized protein HGUI_01400 [Hanseniaspora guilliermondii]
g1622	--	--	Molecular Function: actin binding (GO:0003779);;	K01290|2.1e-11|tpf:TPHA_0K01290|K01290 WAS/WASL-interacting protein | (RefSeq) TPHA0K01290; hypothetical protein	Endocytosis (ko04144)	[Z]	Cytoskeleton	WH2 motif	Verprolin OS=Saccharomyces cerevisiae (strain ATCC 204508 / S288c) OX=559292 GN=VRP1 PE=1 SV=2	Z	Cytoskeleton	Verprolin [Hanseniaspora opuntiae]
g4778	--	--	Cellular Component: mitochondrial intermembrane space (GO:0005758);; Molecular Function: electron transfer activity (GO:0009055);; Biological Process: iron-sulfur cluster assembly (GO:0016226);; Molecular Function: metal ion binding (GO:0046872);; Molecular Function: 2 iron, 2 sulfur cluster binding (GO:0051537);; Molecular Function: 4 iron, 4 sulfur cluster binding (GO:0051539);;	K22746|3.7e-33|kmx:KLMA_30253|K22746 anamorsin | (RefSeq) DRE2; protein DRE2	--	[S]	Function unknown	Cytokine-induced anti-apoptosis inhibitor 1, Fe-S biogenesis	Fe-S cluster assembly protein DRE2 OS=Kluyveromyces lactis (strain ATCC 8585 / CBS 2359 / DSM 70799 / NBRC 1267 / NRRL Y-1140 / WM37) OX=284590 GN=DRE2 PE=3 SV=1	S	Function unknown	Fe-S cluster assembly protein DRE2 [Hanseniaspora opuntiae]
g1307	--	--	--	--	--	--	--	--	--	--	--	hypothetical protein AWRI3578_g1147 [Hanseniaspora opuntiae]
g545	[T]	Signal transduction mechanisms	Molecular Function: protein kinase activity (GO:0004672);; Molecular Function: ATP binding (GO:0005524);;	K08286|1.5e-49|tpf:TPHA_0A05460|K08286 protein-serine/threonine kinase [EC:2.7.11.-] | (RefSeq) TPHA0A05460; hypothetical protein	--	[T]	Signal transduction mechanisms	Protein kinase domain	Serine/threonine-protein kinase TDA1 OS=Saccharomyces cerevisiae (strain ATCC 204508 / S288c) OX=559292 GN=TDA1 PE=1 SV=1	T	Signal transduction mechanisms	Serine/threonine-protein kinase TDA1 [Hanseniaspora opuntiae]
g4593	--	--	Molecular Function: metalloendopeptidase activity (GO:0004222);; Cellular Component: mitochondrial matrix (GO:0005759);; Biological Process: protein processing involved in protein targeting to mitochondrion (GO:0006627);; Molecular Function: metal ion binding (GO:0046872);;	K01410|1.5e-34|pic:PICST_89481|K01410 mitochondrial intermediate peptidase [EC:3.4.24.59] | (RefSeq) OCT1; mitochondrial intermediate peptidase involved in protein import	--	[O]	Posttranslational modification, protein turnover, chaperones	Peptidase family M3	Mitochondrial intermediate peptidase OS=Scheffersomyces stipitis (strain ATCC 58785 / CBS 6054 / NBRC 10063 / NRRL Y-11545) OX=322104 GN=OCT1 PE=3 SV=2	O	Posttranslational modification, protein turnover, chaperones	Mitochondrial intermediate peptidase [Hanseniaspora opuntiae]
g1796	--	--	Biological Process: ubiquitin-dependent protein catabolic process (GO:0006511);; Molecular Function: ubiquitin protein ligase binding (GO:0031625);; Biological Process: cell division (GO:0051301);;	K03347|1.2e-86|ndi:NDAI_0A02230|K03347 cullin 1 | (RefSeq) NDAI0A02230; hypothetical protein	Cell cycle - yeast (ko04111);; Ubiquitin mediated proteolysis (ko04120);; Protein processing in endoplasmic reticulum (ko04141)	[D]	Cell cycle control, cell division, chromosome partitioning	Cullin family	Cell division control protein 53 OS=Saccharomyces cerevisiae (strain ATCC 204508 / S288c) OX=559292 GN=CDC53 PE=1 SV=1	O	Posttranslational modification, protein turnover, chaperones	Cell division control protein 53 [Hanseniaspora opuntiae]
g4232	--	--	--	--	--	--	--	--	--	--	--	hypothetical protein AWRI3578_g4031 [Hanseniaspora opuntiae]
g1522	--	--	--	--	--	--	--	--	--	--	--	hypothetical protein AWRI3578_g3774 [Hanseniaspora opuntiae]
g2998	--	--	--	--	--	--	--	--	--	--	--	Protein OCA4 [Hanseniaspora opuntiae]
g1209	--	--	--	--	--	--	--	--	--	--	--	hypothetical protein AWRI3578_g1200 [Hanseniaspora opuntiae]
g1788	--	--	Molecular Function: magnesium ion binding (GO:0000287);; Molecular Function: ATP binding (GO:0005524);; Biological Process: phospholipid transport (GO:0015914);; Cellular Component: integral component of membrane (GO:0016021);; Molecular Function: ATPase-coupled intramembrane lipid transporter activity (GO:0140326);;	K14802|2.6e-46|erc:Ecym_5071|K14802 phospholipid-transporting ATPase [EC:7.6.2.1] | (RefSeq) hypothetical protein	--	[R]	General function prediction only	Phospholipid-translocating P-type ATPase C-terminal	Probable phospholipid-transporting ATPase DRS2 OS=Saccharomyces cerevisiae (strain ATCC 204508 / S288c) OX=559292 GN=DRS2 PE=1 SV=2	P	Inorganic ion transport and metabolism	putative phospholipid-transporting ATPase DRS2 [Hanseniaspora opuntiae]
g4302	--	--	Cellular Component: integral component of membrane (GO:0016021);; Biological Process: transmembrane transport (GO:0055085);;	--	--	--	--	OPT oligopeptide transporter protein	Putative oligopeptide transporter YGL114W OS=Saccharomyces cerevisiae (strain ATCC 204508 / S288c) OX=559292 GN=YGL114W PE=1 SV=1	U	Intracellular trafficking, secretion, and vesicular transport	putative oligopeptide transporter [Hanseniaspora opuntiae]
g790	--	--	Biological Process: lipid transport (GO:0006869);; Molecular Function: lipid binding (GO:0008289);; Cellular Component: integral component of membrane (GO:0016021);;	K02350|2.0e-38|mbe:MBM_00648|K02350 DNA polymerase zeta [EC:2.7.7.7] | (RefSeq) DNA polymerase zeta catalytic subunit	--	[R]	General function prediction only	Maintenance of mitochondrial morphology protein 1	Nucleus-vacuole junction protein 2 OS=Saccharomyces cerevisiae (strain ATCC 204508 / S288c) OX=559292 GN=NVJ2 PE=1 SV=1	U	Intracellular trafficking, secretion, and vesicular transport	putative PH domain-containing protein [Hanseniaspora opuntiae]
g4253	[KL]	Transcription;; Replication, recombination and repair	Molecular Function: DNA binding (GO:0003677);; Molecular Function: ATP binding (GO:0005524);; Cellular Component: nucleus (GO:0005634);; Molecular Function: hydrolase activity, acting on acid anhydrides, in phosphorus-containing anhydrides (GO:0016818);; Molecular Function: nucleosome binding (GO:0031491);; Biological Process: ATP-dependent chromatin remodeling (GO:0043044);;	K11654|1.1e-112|kmx:KLMA_20408|K11654 SWI/SNF-related matrix-associated actin-dependent regulator of chromatin subfamily A member 5 [EC:3.6.4.-] | (RefSeq) ISW1; ISWI chromatin-remodeling complex ATPase ISW1	--	[K]	Transcription	Helicase conserved C-terminal domain	ISWI chromatin-remodeling complex ATPase ISW1 OS=Saccharomyces cerevisiae (strain ATCC 204508 / S288c) OX=559292 GN=ISW1 PE=1 SV=2	K	Transcription	ISWI chromatin-remodeling complex ATPase ISW1 [Hanseniaspora opuntiae]
g4522	[L]	Replication, recombination and repair	Molecular Function: nucleic acid binding (GO:0003676);; Molecular Function: helicase activity (GO:0004386);; Molecular Function: ATP binding (GO:0005524);;	K18655|4.2e-50|kla:KLLA0_F15950g|K18655 ATP-dependent RNA helicase DDX19/DBP5 [EC:3.6.4.13] | (RefSeq) uncharacterized protein	RNA transport (ko03013);; mRNA surveillance pathway (ko03015)	[A]	RNA processing and modification	Helicase conserved C-terminal domain	ATP-dependent RNA helicase DBP5 OS=Kluyveromyces lactis (strain ATCC 8585 / CBS 2359 / DSM 70799 / NBRC 1267 / NRRL Y-1140 / WM37) OX=284590 GN=DBP5 PE=3 SV=1	A	RNA processing and modification	ATP-dependent RNA helicase DBP5 [Hanseniaspora opuntiae]
g2473	[IQR]	Lipid transport and metabolism;; Secondary metabolites biosynthesis, transport and catabolism;; General function prediction only	Molecular Function: oxidoreductase activity (GO:0016491);;	K06123|7.7e-85|kmx:KLMA_60542|K06123 1-acylglycerone phosphate reductase [EC:1.1.1.101] | (RefSeq) AYR1; NADPH-dependent 1-acyldihydroxyacetone phosphate reductase	Glycerophospholipid metabolism (ko00564);; Ether lipid metabolism (ko00565)	[Q]	Secondary metabolites biosynthesis, transport and catabolism	short chain dehydrogenase	NADPH-dependent 1-acyldihydroxyacetone phosphate reductase OS=Saccharomyces cerevisiae (strain ATCC 204508 / S288c) OX=559292 GN=AYR1 PE=1 SV=1	Q	Secondary metabolites biosynthesis, transport and catabolism	NADPH-dependent 1-acyldihydroxyacetone phosphate reductase [Hanseniaspora opuntiae]
g1610	--	--	Molecular Function: phosphatase activity (GO:0016791);;	K18043|5.3e-73|cgr:CAGL0G06578g|K18043 tyrosine-protein phosphatase OCA1 [EC:3.1.3.48] | (RefSeq) uncharacterized protein	--	[V]	Defense mechanisms	Tyrosine phosphatase family	Putative tyrosine-protein phosphatase OCA1 OS=Candida glabrata (strain ATCC 2001 / CBS 138 / JCM 3761 / NBRC 0622 / NRRL Y-65) OX=284593 GN=OCA1 PE=3 SV=1	V	Defense mechanisms	putative tyrosine-protein phosphatase OCA1 [Hanseniaspora opuntiae]
g3624	--	--	Cellular Component: proteasome regulatory particle, base subcomplex (GO:0008540);; Molecular Function: enzyme regulator activity (GO:0030234);; Biological Process: regulation of protein catabolic process (GO:0042176);;	K03032|2.3e-34|kaf:KAFR_0B01260|K03032 26S proteasome regulatory subunit N2 | (RefSeq) KAFR0B01260; hypothetical protein	Proteasome (ko03050)	[O]	Posttranslational modification, protein turnover, chaperones	--	26S proteasome regulatory subunit RPN2 OS=Ashbya gossypii (strain ATCC 10895 / CBS 109.51 / FGSC 9923 / NRRL Y-1056) OX=284811 GN=RPN2 PE=3 SV=1	O	Posttranslational modification, protein turnover, chaperones	26S proteasome regulatory subunit RPN2 [Hanseniaspora opuntiae]
g4389	--	--	Cellular Component: nucleolus (GO:0005730);; Biological Process: rRNA processing (GO:0006364);;	--	--	--	--	Cgr1 family	--	--	--	rRNA-processing protein CGR1 [Hanseniaspora opuntiae]
g4003	--	--	Biological Process: vacuolar transport (GO:0007034);;	--	--	--	--	--	--	--	--	Vacuolar-sorting protein SNF7 [Hanseniaspora opuntiae]
g4362	--	--	Cellular Component: integral component of membrane (GO:0016021);;	K23451|8.0e-28|tbl:TBLA_0B05410|K23451 dihydrosphingosine 1-phosphate phosphatase [EC:3.1.3.-] | (RefSeq) TBLA0B05410; hypothetical protein	Sphingolipid metabolism (ko00600)	[I]	Lipid transport and metabolism	--	Dihydrosphingosine 1-phosphate phosphatase LCB3 OS=Saccharomyces cerevisiae (strain ATCC 204508 / S288c) OX=559292 GN=LCB3 PE=1 SV=1	I	Lipid transport and metabolism	Dihydrosphingosine 1-phosphate phosphatase LCB3 [Hanseniaspora opuntiae]
g1790	[EH]	Amino acid transport and metabolism;; Coenzyme transport and metabolism	Molecular Function: ketol-acid reductoisomerase activity (GO:0004455);; Cellular Component: mitochondrion (GO:0005739);; Biological Process: isoleucine biosynthetic process (GO:0009097);; Biological Process: valine biosynthetic process (GO:0009099);; Molecular Function: isomerase activity (GO:0016853);; Molecular Function: metal ion binding (GO:0046872);;	K00053|1.2e-191|kmx:KLMA_30631|K00053 ketol-acid reductoisomerase [EC:1.1.1.86] | (RefSeq) ILV5; ketol-acid reductoisomerase	Valine, leucine and isoleucine biosynthesis (ko00290);; Pantothenate and CoA biosynthesis (ko00770);; 2-Oxocarboxylic acid metabolism (ko01210);; Biosynthesis of amino acids (ko01230)	--	--	Acetohydroxy acid isomeroreductase, NADPH-binding domain	Ketol-acid reductoisomerase, mitochondrial OS=Saccharomyces cerevisiae (strain ATCC 204508 / S288c) OX=559292 GN=ILV5 PE=1 SV=1	E	Amino acid transport and metabolism	Ketol-acid reductoisomerase, mitochondrial [Hanseniaspora opuntiae]
g1997	--	--	Biological Process: autophagosome assembly (GO:0000045);; Cellular Component: storage vacuole (GO:0000322);; Cellular Component: lytic vacuole (GO:0000323);; Cellular Component: fungal-type vacuole (GO:0000324);; Cellular Component: fungal-type vacuole membrane (GO:0000329);; Cellular Component: phagophore assembly site (GO:0000407);; Biological Process: autophagy of mitochondrion (GO:0000422);; …	--	--	--	--	--	Autophagy-related protein 21 OS=Pichia angusta OX=870730 GN=ATG21 PE=3 SV=1	U	Intracellular trafficking, secretion, and vesicular transport	hypothetical protein AWRI3578_g3798 [Hanseniaspora opuntiae]
g2120	--	--	--	--	--	[PT]	Inorganic ion transport and metabolism;; Signal transduction mechanisms	SMP-30/Gluconolactonase/LRE-like region	Uncharacterized protein YBR053C OS=Saccharomyces cerevisiae (strain ATCC 204508 / S288c) OX=559292 GN=YBR053C PE=1 SV=1	--	--	Uncharacterized protein AWRI3578_g3062 [Hanseniaspora opuntiae]
g3017	--	--	Molecular Function: ATP binding (GO:0005524);;	K18798|2.0e-14|tdl:TDEL_0A03840|K18798 peroxisome-assembly ATPase [EC:3.6.4.7] | (RefSeq) TDEL0A03840; hypothetical protein	--	[R]	General function prediction only	--	Protein AFG1 OS=Saccharomyces cerevisiae (strain ATCC 204508 / S288c) OX=559292 GN=AFG1 PE=1 SV=1	S	Function unknown	Protein AFG1 [Hanseniaspora opuntiae]
g754	--	--	Biological Process: intracellular protein transport (GO:0006886);; Molecular Function: Ran GTPase binding (GO:0008536);;	K20224|3.5e-38|sce:YGL241W|K20224 importin-9 | (RefSeq) KAP114; Kap114p	--	[UY]	Intracellular trafficking, secretion, and vesicular transport;; Nuclear structure	--	Importin subunit beta-5 OS=Saccharomyces cerevisiae (strain ATCC 204508 / S288c) OX=559292 GN=KAP114 PE=1 SV=1	--	--	Importin subunit beta-5 [Hanseniaspora opuntiae]
g5166	--	--	--	--	--	--	--	--	--	--	--	hypothetical protein AWRI3578_g2474 [Hanseniaspora opuntiae]
g34	--	--	Cellular Component: integral component of membrane (GO:0016021);; Molecular Function: structural constituent of nuclear pore (GO:0017056);;	K18725|9.5e-164|tbl:TBLA_0H00280|K18725 nucleoporin POM152 | (RefSeq) TBLA0H00280; hypothetical protein	--	--	--	--	Nucleoporin POM152 OS=Saccharomyces cerevisiae (strain ATCC 204508 / S288c) OX=559292 GN=POM152 PE=1 SV=1	U	Intracellular trafficking, secretion, and vesicular transport	Nucleoporin [Hanseniaspora opuntiae]
g3343	--	--	--	--	--	--	--	--	--	--	--	hypothetical protein AWRI3578_g393 [Hanseniaspora opuntiae]
g2995	--	--	Molecular Function: DNA binding (GO:0003677);; Molecular Function: translation elongation factor activity (GO:0003746);; Biological Process: nucleobase-containing compound metabolic process (GO:0006139);; Biological Process: positive regulation of transcription elongation from RNA polymerase II promoter (GO:0032968);;	K11292|1.5e-84|ago:AGOS_AAR031W|K11292 transcription elongation factor SPT6 | (RefSeq) AAR031Wp	--	[A]	RNA processing and modification	Helix-turn-helix DNA-binding domain of SPT6	Transcription elongation factor SPT6 OS=Ashbya gossypii (strain ATCC 10895 / CBS 109.51 / FGSC 9923 / NRRL Y-1056) OX=284811 GN=SPT6 PE=3 SV=2	K	Transcription	Transcription elongation factor SPT6 [Hanseniaspora opuntiae]
g5265	--	--	Molecular Function: kinase activity (GO:0016301);; Molecular Function: phosphotransferase activity, alcohol group as acceptor (GO:0016773);; Biological Process: phosphatidylinositol phosphorylation (GO:0046854);; Biological Process: phosphatidylinositol-mediated signaling (GO:0048015);;	K19801|6.9e-42|ncs:NCAS_0A00620|K19801 phosphatidylinositol 4-kinase B [EC:2.7.1.67] | (RefSeq) NCAS0A00620; hypothetical protein	Inositol phosphate metabolism (ko00562);; Phosphatidylinositol signaling system (ko04070)	[TU]	Signal transduction mechanisms;; Intracellular trafficking, secretion, and vesicular transport	--	Phosphatidylinositol 4-kinase PIK1 OS=Saccharomyces cerevisiae (strain ATCC 204508 / S288c) OX=559292 GN=PIK1 PE=1 SV=1	--	--	Phosphatidylinositol 4-kinase PIK1 [Hanseniaspora opuntiae]
g3711	--	--	--	--	--	--	--	--	--	--	--	hypothetical protein AWRI3578_g3041 [Hanseniaspora opuntiae]
g2777	--	--	Cellular Component: cellular_component (GO:0005575);; Cellular Component: intracellular (GO:0005622);; Cellular Component: obsolete cell (GO:0005623);; Cellular Component: cytoplasm (GO:0005737);; Cellular Component: mitochondrion (GO:0005739);; Cellular Component: cytosol (GO:0005829);; Cellular Component: organelle (GO:0043226);; Cellular Component: membrane-bounded organelle (GO:0043227);; Cel…	--	--	--	--	--	PH domain-containing protein YHR131C OS=Saccharomyces cerevisiae (strain ATCC 204508 / S288c) OX=559292 GN=YHR131C PE=1 SV=2	S	Function unknown	PH domain-containing protein [Hanseniaspora opuntiae]
g968	--	--	Cellular Component: integral component of membrane (GO:0016021);;	--	--	--	--	--	--	--	--	Vacuolar segregation protein 7 [Hanseniaspora opuntiae]
g206	[J]	Translation, ribosomal structure and biogenesis	Molecular Function: translation initiation factor activity (GO:0003743);; Molecular Function: translation elongation factor activity (GO:0003746);; Biological Process: translational frameshifting (GO:0006452);; Molecular Function: ribosome binding (GO:0043022);; Biological Process: positive regulation of translational elongation (GO:0045901);; Biological Process: positive regulation of translatio…	K03263|5.2e-77|sce:YEL034W|K03263 translation initiation factor 5A | (RefSeq) HYP2, TIF51A; translation elongation factor eIF-5A	--	[J]	Translation, ribosomal structure and biogenesis	Eukaryotic elongation factor 5A hypusine, DNA-binding OB fold	Eukaryotic translation initiation factor 5A-1 OS=Saccharomyces cerevisiae (strain ATCC 204508 / S288c) OX=559292 GN=HYP2 PE=1 SV=3	J	Translation, ribosomal structure and biogenesis	Eukaryotic translation initiation factor 5A-1 [Hanseniaspora opuntiae]
g4063	--	--	Biological Process: ubiquitin-dependent protein catabolic process (GO:0006511);; Biological Process: protein deubiquitination (GO:0016579);; Molecular Function: thiol-dependent ubiquitinyl hydrolase activity (GO:0036459);;	K11838|4.5e-08|erc:Ecym_5671|K11838 ubiquitin carboxyl-terminal hydrolase 7 [EC:3.4.19.12] | (RefSeq) hypothetical protein	--	--	--	--	--	O	Posttranslational modification, protein turnover, chaperones	Ubiquitin carboxyl-terminal hydrolase 15 [Hanseniaspora opuntiae]
g3183	--	--	Molecular Function: nucleotide binding (GO:0000166);; Molecular Function: DNA binding (GO:0003677);; Molecular Function: DNA-directed DNA polymerase activity (GO:0003887);; Biological Process: DNA replication (GO:0006260);; Biological Process: DNA repair (GO:0006281);; Molecular Function: zinc ion binding (GO:0008270);; Cellular Component: epsilon DNA polymerase complex (GO:0008622);; Molecular F…	--	--	--	--	Domain of unknown function (DUF1744)	--	L	Replication, recombination and repair	DNA polymerase epsilon catalytic subunit A [Hanseniaspora opuntiae]
g3091	--	--	--	--	--	--	--	--	--	S	Function unknown	hypothetical protein AWRI3578_g2967 [Hanseniaspora opuntiae]
g819	[O]	Posttranslational modification, protein turnover, chaperones	Molecular Function: metal ion binding (GO:0046872);;	K09506|1.6e-86|kmx:KLMA_50618|K09506 DnaJ homolog subfamily A member 5 | (RefSeq) JJJ1; J protein JJJ1	--	[O]	Posttranslational modification, protein turnover, chaperones	DnaJ domain	J protein JJJ1 OS=Saccharomyces cerevisiae (strain ATCC 204508 / S288c) OX=559292 GN=JJJ1 PE=1 SV=1	O	Posttranslational modification, protein turnover, chaperones	J protein JJJ1 [Hanseniaspora opuntiae]
g4836	[O]	Posttranslational modification, protein turnover, chaperones	Molecular Function: ATP binding (GO:0005524);; Biological Process: protein folding (GO:0006457);; Molecular Function: unfolded protein binding (GO:0051082);;	K04079|1.3e-75|tpf:TPHA_0H01930|K04079 molecular chaperone HtpG | (RefSeq) TPHA0H01930; hypothetical protein	Protein processing in endoplasmic reticulum (ko04141)	[O]	Posttranslational modification, protein turnover, chaperones	Hsp90 protein	ATP-dependent molecular chaperone HSP82 OS=Saccharomyces cerevisiae (strain ATCC 204508 / S288c) OX=559292 GN=HSP82 PE=1 SV=1	O	Posttranslational modification, protein turnover, chaperones	ATP-dependent molecular chaperone HSP82 [Hanseniaspora opuntiae]
g3545	[EG]	Amino acid transport and metabolism;; Carbohydrate transport and metabolism	Molecular Function: dihydroxy-acid dehydratase activity (GO:0004160);; Biological Process: branched-chain amino acid biosynthetic process (GO:0009082);;	K01687|1.9e-159|kmx:KLMA_40259|K01687 dihydroxy-acid dehydratase [EC:4.2.1.9] | (RefSeq) ILV3; dihydroxy-acid dehydratase	Valine, leucine and isoleucine biosynthesis (ko00290);; Pantothenate and CoA biosynthesis (ko00770);; 2-Oxocarboxylic acid metabolism (ko01210);; Biosynthesis of amino acids (ko01230)	[E]	Amino acid transport and metabolism	Dehydratase family	Dihydroxy-acid dehydratase, mitochondrial OS=Saccharomyces cerevisiae (strain ATCC 204508 / S288c) OX=559292 GN=ILV3 PE=1 SV=2	E	Amino acid transport and metabolism	Dihydroxy-acid dehydratase, mitochondrial [Hanseniaspora opuntiae]
g4011	--	--	Cellular Component: nucleus (GO:0005634);; Biological Process: nucleosome assembly (GO:0006334);;	K11279|3.0e-47|ndi:NDAI_0B05290|K11279 nucleosome assembly protein 1-like 1 | (RefSeq) NDAI0B05290; hypothetical protein	--	[BD]	Chromatin structure and dynamics;; Cell cycle control, cell division, chromosome partitioning	Nucleosome assembly protein (NAP)	Nucleosome assembly protein OS=Saccharomyces cerevisiae (strain ATCC 204508 / S288c) OX=559292 GN=NAP1 PE=1 SV=2	--	--	Nucleosome assembly protein [Hanseniaspora opuntiae]
g4106	--	--	Cellular Component: storage vacuole (GO:0000322);; Cellular Component: lytic vacuole (GO:0000323);; Cellular Component: fungal-type vacuole (GO:0000324);; Molecular Function: molecular_function (GO:0003674);; Molecular Function: catalytic activity (GO:0003824);; Molecular Function: hydrolase activity, hydrolyzing O-glycosyl compounds (GO:0004553);; Cellular Component: cellular_component (GO:00055…	--	--	--	--	Beta-glucosidase (SUN family)	Uncharacterized protein YMR244W OS=Saccharomyces cerevisiae (strain ATCC 204508 / S288c) OX=559292 GN=YMR244W PE=3 SV=1	S	Function unknown	Uncharacterized protein AWRI3578_g3574 [Hanseniaspora opuntiae]
g2701	[D]	Cell cycle control, cell division, chromosome partitioning	Molecular Function: ATP binding (GO:0005524);; Cellular Component: nucleus (GO:0005634);; Cellular Component: chromosome (GO:0005694);; Biological Process: chromosome organization (GO:0051276);;	K06636|4.0e-58|kaf:KAFR_0C03200|K06636 structural maintenance of chromosome 1 | (RefSeq) KAFR0C03200; hypothetical protein	Cell cycle - yeast (ko04111);; Meiosis - yeast (ko04113)	[D]	Cell cycle control, cell division, chromosome partitioning	RecF/RecN/SMC N terminal domain	Structural maintenance of chromosomes protein 1 OS=Saccharomyces cerevisiae (strain ATCC 204508 / S288c) OX=559292 GN=SMC1 PE=1 SV=1	B	Chromatin structure and dynamics	Structural maintenance of chromosomes protein 1 [Hanseniaspora opuntiae]
g3815	--	--	Cellular Component: cellular_component (GO:0005575);; Cellular Component: intracellular (GO:0005622);; Cellular Component: obsolete cell (GO:0005623);; Cellular Component: nucleus (GO:0005634);; Cellular Component: cytoplasm (GO:0005737);; Cellular Component: organelle (GO:0043226);; Cellular Component: membrane-bounded organelle (GO:0043227);; Cellular Component: intracellular organelle (GO:0043…	--	--	[S]	Function unknown	Domain of unknown function (DUF383)	Protein HGH1 OS=Saccharomyces cerevisiae (strain ATCC 204508 / S288c) OX=559292 GN=HGH1 PE=1 SV=2	S	Function unknown	Protein HGH1 [Hanseniaspora opuntiae]
g5132	--	--	--	--	--	--	--	--	--	--	--	hypothetical protein AWRI3578_g412 [Hanseniaspora opuntiae]
g1704	--	--	Biological Process: reproduction (GO:0000003);; Cellular Component: incipient cellular bud site (GO:0000131);; Cellular Component: polarisome (GO:0000133);; Biological Process: mitotic cell cycle (GO:0000278);; Biological Process: mitotic cytokinesis (GO:0000281);; Biological Process: cellular bud site selection (GO:0000282);; Biological Process: conjugation (GO:0000746);; Biological Process: con…	K19846|7.4e-28|sce:YLL021W|K19846 protein SPA2 | (RefSeq) SPA2, FUS6, PEA1, PPF1; Spa2p	MAPK signaling pathway - yeast (ko04011)	--	--	--	Protein SPA2 OS=Saccharomyces cerevisiae (strain ATCC 204508 / S288c) OX=559292 GN=SPA2 PE=1 SV=1	S	Function unknown	Protein SPA2 [Hanseniaspora opuntiae]
g3710	[J]	Translation, ribosomal structure and biogenesis	Molecular Function: RNA binding (GO:0003723);; Molecular Function: structural constituent of ribosome (GO:0003735);; Cellular Component: cytosolic large ribosomal subunit (GO:0022625);;	K02908|6.0e-29|kla:KLLA0_E10847g|K02908 large subunit ribosomal protein L30e | (RefSeq) 60S ribosomal protein L30	Ribosome (ko03010)	[J]	Translation, ribosomal structure and biogenesis	Ribosomal protein L7Ae/L30e/S12e/Gadd45 family	60S ribosomal protein L30 OS=Kluyveromyces lactis (strain ATCC 8585 / CBS 2359 / DSM 70799 / NBRC 1267 / NRRL Y-1140 / WM37) OX=284590 GN=RPL30 PE=1 SV=2	J	Translation, ribosomal structure and biogenesis	hypothetical protein FOG48_01127 [Hanseniaspora uvarum]
g2829	--	--	Biological Process: fatty acid biosynthetic process (GO:0006633);; Cellular Component: integral component of membrane (GO:0016021);; Molecular Function: 3-oxo-arachidoyl-CoA synthase activity (GO:0102336);; Molecular Function: 3-oxo-cerotoyl-CoA synthase activity (GO:0102337);; Molecular Function: 3-oxo-lignoceronyl-CoA synthase activity (GO:0102338);; Molecular Function: very-long-chain 3-ketoac…	K10245|1.6e-128|sce:YCR034W|K10245 fatty acid elongase 2 [EC:2.3.1.199] | (RefSeq) ELO2, FEN1, GNS1, VBM2; fatty acid elongase ELO2	Fatty acid elongation (ko00062);; Biosynthesis of unsaturated fatty acids (ko01040);; Fatty acid metabolism (ko01212)	[I]	Lipid transport and metabolism	GNS1/SUR4 family	Elongation of fatty acids protein 2 OS=Saccharomyces cerevisiae (strain ATCC 204508 / S288c) OX=559292 GN=ELO2 PE=1 SV=1	I	Lipid transport and metabolism	Elongation of fatty acids protein 2 [Hanseniaspora opuntiae]
g767	[EH]	Amino acid transport and metabolism;; Coenzyme transport and metabolism	Molecular Function: indole-3-glycerol-phosphate synthase activity (GO:0004425);; Biological Process: glutamine metabolic process (GO:0006541);;	K01656|3.8e-140|cgr:CAGL0F00253g|K01656 anthranilate synthase / indole-3-glycerol phosphate synthase [EC:4.1.3.27 4.1.1.48] | (RefSeq) uncharacterized protein	Phenylalanine, tyrosine and tryptophan biosynthesis (ko00400);; Biosynthesis of amino acids (ko01230)	[E]	Amino acid transport and metabolism	Indole-3-glycerol phosphate synthase	Multifunctional tryptophan biosynthesis protein OS=Saccharomyces cerevisiae (strain ATCC 204508 / S288c) OX=559292 GN=TRP3 PE=1 SV=2	E	Amino acid transport and metabolism	related to Anthranilate synthase component 2 [Hanseniaspora guilliermondii]
g5032	[O]	Posttranslational modification, protein turnover, chaperones	Molecular Function: peptidyl-prolyl cis-trans isomerase activity (GO:0003755);; Biological Process: protein folding (GO:0006457);;	K01802|3.7e-70|caur:CJI97_001639|K01802 peptidylprolyl isomerase [EC:5.2.1.8] | (RefSeq) peptidyl-prolyl cis-trans isomerase	--	[O]	Posttranslational modification, protein turnover, chaperones	Cyclophilin type peptidyl-prolyl cis-trans isomerase/CLD	Peptidyl-prolyl cis-trans isomerase OS=Saccharomyces cerevisiae (strain ATCC 204508 / S288c) OX=559292 GN=CPR1 PE=1 SV=3	O	Posttranslational modification, protein turnover, chaperones	Peptidyl-prolyl cis-trans isomerase [Hanseniaspora opuntiae]
g1594	--	--	Molecular Function: iron ion binding (GO:0005506);; Biological Process: lipid biosynthetic process (GO:0008610);; Cellular Component: integral component of membrane (GO:0016021);; Molecular Function: oxidoreductase activity (GO:0016491);;	K00227|4.6e-146|lth:KLTH0G18304g|K00227 Delta7-sterol 5-desaturase [EC:1.14.19.20] | (RefSeq) KLTH0G18304p	Steroid biosynthesis (ko00100)	[I]	Lipid transport and metabolism	Fatty acid hydroxylase superfamily	Delta(7)-sterol 5(6)-desaturase OS=Saccharomyces cerevisiae (strain ATCC 204508 / S288c) OX=559292 GN=ERG3 PE=1 SV=1	I	Lipid transport and metabolism	Delta(7)-sterol 5(6)-desaturase [Hanseniaspora opuntiae]
g2169	[G]	Carbohydrate transport and metabolism	Molecular Function: magnesium ion binding (GO:0000287);; Biological Process: carbohydrate metabolic process (GO:0005975);; Molecular Function: intramolecular transferase activity, phosphotransferases (GO:0016868);;	K01835|4.4e-198|kla:KLLA0_B12694g|K01835 phosphoglucomutase [EC:5.4.2.2] | (RefSeq) uncharacterized protein	Glycolysis / Gluconeogenesis (ko00010);; Pentose phosphate pathway (ko00030);; Galactose metabolism (ko00052);; Purine metabolism (ko00230);; Starch and sucrose metabolism (ko00500);; Amino sugar and nucleotide sugar metabolism (ko00520)	[G]	Carbohydrate transport and metabolism	Phosphoglucomutase/phosphomannomutase, alpha/beta/alpha domain I	Phosphoglucomutase 2 OS=Saccharomyces cerevisiae (strain ATCC 204508 / S288c) OX=559292 GN=PGM2 PE=1 SV=1	G	Carbohydrate transport and metabolism	Phosphoglucomutase 2 [Hanseniaspora opuntiae]
g4484	--	--	Cellular Component: cellular_component (GO:0005575);; Cellular Component: intracellular (GO:0005622);; Cellular Component: obsolete cell (GO:0005623);; Cellular Component: cytoplasm (GO:0005737);; Cellular Component: mitochondrion (GO:0005739);; Biological Process: regulation of translation (GO:0006417);; Biological Process: biological_process (GO:0008150);; Biological Process: regulation of bios…	--	--	--	--	Transcriptional regulator	--	K	Transcription	putative transcriptional regulatory protein [Hanseniaspora opuntiae]
g2947	--	--	--	--	--	--	--	--	--	--	--	hypothetical protein AWRI3578_g3723 [Hanseniaspora opuntiae]
g290	[J]	Translation, ribosomal structure and biogenesis	Molecular Function: RNA binding (GO:0003723);;	K14787|2.6e-231|erc:Ecym_4446|K14787 multiple RNA-binding domain-containing protein 1 | (RefSeq) hypothetical protein	--	[R]	General function prediction only	RNA recognition motif. (a.k.a. RRM, RBD, or RNP domain)	Multiple RNA-binding domain-containing protein 1 OS=Saccharomyces cerevisiae (strain ATCC 204508 / S288c) OX=559292 GN=MRD1 PE=1 SV=1	A	RNA processing and modification	Multiple RNA-binding domain-containing protein 1 [Hanseniaspora opuntiae]
g990	--	--	Molecular Function: structural constituent of ribosome (GO:0003735);; Cellular Component: ribosome (GO:0005840);; Biological Process: translation (GO:0006412);;	K02923|1.8e-09|spaa:SPAPADRAFT_136252|K02923 large subunit ribosomal protein L38e | (RefSeq) hypothetical protein	Ribosome (ko03010)	--	--	Ribosomal L38e protein family	--	J	Translation, ribosomal structure and biogenesis	hypothetical protein AWRI3578_g3971 [Hanseniaspora opuntiae]
g30	--	--	Cellular Component: integral component of membrane (GO:0016021);;	K20840|2.2e-59|ncs:NCAS_0B08270|K20840 MFS transporter, PCFT/HCP family, solute carrier family 46, member 3 | (RefSeq) NCAS0B08270; hypothetical protein	--	[R]	General function prediction only	--	Uncharacterized membrane protein YJL163C OS=Saccharomyces cerevisiae (strain ATCC 204508 / S288c) OX=559292 GN=YJL163C PE=1 SV=1	S	Function unknown	putative membrane protein [Hanseniaspora opuntiae]
g4445	[Q]	Secondary metabolites biosynthesis, transport and catabolism	Molecular Function: oxidoreductase activity (GO:0016491);;	K17743|4.4e-37|ndi:NDAI_0D01600|K17743 D-xylose reductase [EC:1.1.1.307] | (RefSeq) NDAI0D01600; hypothetical protein	Pentose and glucuronate interconversions (ko00040)	[R]	General function prediction only	Aldo/keto reductase family	NADPH-dependent D-xylose reductase OS=Candida boidinii OX=5477 GN=XYL1 PE=1 SV=2	S	Function unknown	NADPH-dependent aldose reductase GRE3 [Hanseniaspora opuntiae]
g4111	--	--	Cellular Component: nuclear chromosome (GO:0000228);; Cellular Component: chromatin (GO:0000785);; Cellular Component: nuclear chromatin (GO:0000790);; Cellular Component: cellular_component (GO:0005575);; Cellular Component: intracellular (GO:0005622);; Cellular Component: obsolete cell (GO:0005623);; Cellular Component: nucleus (GO:0005634);; Cellular Component: chromosome (GO:0005694);; Biolog…	K11672|5.9e-44|ndi:NDAI_0D01060|K11672 actin-related protein 5 | (RefSeq) NDAI0D01060; hypothetical protein	--	[Z]	Cytoskeleton	Actin	Actin-related protein 5 OS=Saccharomyces cerevisiae (strain ATCC 204508 / S288c) OX=559292 GN=ARP5 PE=1 SV=1	Z	Cytoskeleton	Actin-related protein 5 [Hanseniaspora opuntiae]
g470	[P]	Inorganic ion transport and metabolism	Biological Process: regulation of pH (GO:0006885);; Molecular Function: sodium:proton antiporter activity (GO:0015385);; Cellular Component: integral component of membrane (GO:0016021);;	K12041|4.0e-200|vpo:Kpol_1023p73|K12041 solute carrier family 9 (sodium/hydrogen exchanger), member 6/7 | (RefSeq) hypothetical protein	--	[P]	Inorganic ion transport and metabolism	Sodium/hydrogen exchanger family	Endosomal/prevacuolar sodium/hydrogen exchanger OS=Saccharomyces cerevisiae (strain ATCC 204508 / S288c) OX=559292 GN=NHX1 PE=1 SV=1	P	Inorganic ion transport and metabolism	Endosomal/prevacuolar sodium/hydrogen exchanger [Hanseniaspora opuntiae]
g1009	[Z]	Cytoskeleton	Molecular Function: ATP binding (GO:0005524);; Cellular Component: cytoplasm (GO:0005737);; Cellular Component: cytoskeleton (GO:0005856);;	K12694|2.9e-200|cgr:CAGL0K12694g|K12694 actin, other eukaryote | (RefSeq) uncharacterized protein	--	[Z]	Cytoskeleton	Actin	Actin OS=Candida glabrata (strain ATCC 2001 / CBS 138 / JCM 3761 / NBRC 0622 / NRRL Y-65) OX=284593 GN=ACT1 PE=3 SV=1	Z	Cytoskeleton	hypothetical protein FOG48_03620 [Hanseniaspora uvarum]
g1611	--	--	--	--	--	--	--	--	--	--	--	uncharacterized protein HGUI_01919 [Hanseniaspora guilliermondii]
g5129	--	--	Biological Process: regulation of transcription by RNA polymerase II (GO:0006357);; Cellular Component: Piccolo NuA4 histone acetyltransferase complex (GO:0032777);;	K12386|5.0e-15|cgr:CAGL0K12386g|K12386 enhancer of polycomb-like protein | (RefSeq) uncharacterized protein	--	[K]	Transcription	--	Enhancer of polycomb-like protein 1 OS=Candida glabrata (strain ATCC 2001 / CBS 138 / JCM 3761 / NBRC 0622 / NRRL Y-65) OX=284593 GN=EPL1 PE=3 SV=1	K	Transcription	Enhancer of polycomb-like protein 1 [Hanseniaspora opuntiae]
g4101	--	--	Biological Process: vacuolar transport (GO:0007034);; Cellular Component: integral component of membrane (GO:0016021);; Biological Process: metal ion transport (GO:0030001);;	--	--	[R]	General function prediction only	Protein of unknown function (DUF2370)	Metal homeostatis protein BSD2 OS=Saccharomyces cerevisiae (strain ATCC 204508 / S288c) OX=559292 GN=BSD2 PE=1 SV=1	S	Function unknown	Metal homeostatis protein BSD2 [Hanseniaspora opuntiae]
g4631	--	--	Biological Process: rRNA processing (GO:0006364);; Cellular Component: small-subunit processome (GO:0032040);;	--	--	--	--	--	--	--	--	U3 small nucleolar RNA-associated protein 21 [Hanseniaspora opuntiae]
g4446	--	--	Biological Process: ribosomal large subunit assembly (GO:0000027);; Biological Process: maturation of 5.8S rRNA (GO:0000460);; Biological Process: maturation of LSU-rRNA from tricistronic rRNA transcript (SSU-rRNA, 5.8S rRNA, LSU-rRNA) (GO:0000463);; Biological Process: maturation of 5.8S rRNA from tricistronic rRNA transcript (SSU-rRNA, 5.8S rRNA, LSU-rRNA) (GO:0000466);; Biological Process: mat…	K14830|1.0e-44|lth:KLTH0C00616g|K14830 protein MAK11 | (RefSeq) KLTH0C00616p	--	[S]	Function unknown	--	Protein MAK11 OS=Saccharomyces cerevisiae (strain ATCC 204508 / S288c) OX=559292 GN=MAK11 PE=1 SV=2	S	Function unknown	Protein MAK11 [Hanseniaspora opuntiae]
g428	--	--	Cellular Component: integral component of membrane (GO:0016021);;	--	--	--	--	--	--	--	--	hypothetical protein AWRI3578_g2493 [Hanseniaspora opuntiae]
g5082	--	--	Cellular Component: organellar ribosome (GO:0000313);; Cellular Component: organellar large ribosomal subunit (GO:0000315);; Molecular Function: molecular_function (GO:0003674);; Molecular Function: structural constituent of ribosome (GO:0003735);; Molecular Function: structural molecule activity (GO:0005198);; Cellular Component: cellular_component (GO:0005575);; Cellular Component: intracellula…	--	--	--	--	--	--	J	Translation, ribosomal structure and biogenesis	hypothetical protein AWRI3578_g4110 [Hanseniaspora opuntiae]
g3491	--	--	Molecular Function: translation initiation factor activity (GO:0003743);; Cellular Component: eukaryotic translation initiation factor 3 complex (GO:0005852);; Molecular Function: translation initiation factor binding (GO:0031369);;	K03252|6.8e-66|vpo:Kpol_513p28|K03252 translation initiation factor 3 subunit C | (RefSeq) hypothetical protein	RNA transport (ko03013)	[J]	Translation, ribosomal structure and biogenesis	Eukaryotic translation initiation factor 3 subunit 8 N-terminus	Eukaryotic translation initiation factor 3 subunit C OS=Vanderwaltozyma polyspora (strain ATCC 22028 / DSM 70294) OX=436907 GN=NIP1 PE=3 SV=1	J	Translation, ribosomal structure and biogenesis	Eukaryotic translation initiation factor 3 subunit C [Hanseniaspora opuntiae]
g1749	[S]	Function unknown	Cellular Component: integral component of membrane (GO:0016021);;	K23499|1.3e-09|erc:Ecym_4743|K23499 required for meiotic nuclear division protein 1 | (RefSeq) hypothetical protein	--	[S]	Function unknown	Uncharacterised ACR, YagE family COG1723	Sporulation protein RMD8 OS=Saccharomyces cerevisiae (strain ATCC 204508 / S288c) OX=559292 GN=RMD8 PE=1 SV=1	S	Function unknown	Sporulation protein RMD8 [Hanseniaspora opuntiae]
g2681	--	--	--	--	--	--	--	--	--	--	--	hypothetical protein AWRI3578_g2474 [Hanseniaspora opuntiae]
g2481	--	--	Molecular Function: alpha-1,6-mannosyltransferase activity (GO:0000009);; Cellular Component: integral component of membrane (GO:0016021);;	K05534|2.2e-110|kla:KLLA0_B14322g|K05534 mannan polymerase II complex HOC1 subunit [EC:2.4.1.-] | (RefSeq) uncharacterized protein	Various types of N-glycan biosynthesis (ko00513)	--	--	Glycosyltransferase sugar-binding region containing DXD motif	Putative glycosyltransferase HOC1 OS=Saccharomyces cerevisiae (strain ATCC 204508 / S288c) OX=559292 GN=HOC1 PE=1 SV=3	G	Carbohydrate transport and metabolism	putative glycosyltransferase HOC1 [Hanseniaspora opuntiae]
g2444	--	--	Molecular Function: DNA binding (GO:0003677);; Molecular Function: translation elongation factor activity (GO:0003746);; Biological Process: nucleobase-containing compound metabolic process (GO:0006139);; Biological Process: positive regulation of transcription elongation from RNA polymerase II promoter (GO:0032968);;	K11292|4.0e-59|sce:YGR116W|K11292 transcription elongation factor SPT6 | (RefSeq) SPT6, CRE2, SSN20; chromatin-remodeling histone chaperone SPT6	--	[A]	RNA processing and modification	SH2 domain	Transcription elongation factor SPT6 OS=Saccharomyces cerevisiae (strain ATCC 204508 / S288c) OX=559292 GN=SPT6 PE=1 SV=1	K	Transcription	Transcription elongation factor SPT6 [Hanseniaspora opuntiae]
g2486	[HR]	Coenzyme transport and metabolism;; General function prediction only	Molecular Function: phosphoglycerate dehydrogenase activity (GO:0004617);; Biological Process: L-serine biosynthetic process (GO:0006564);; Molecular Function: NAD binding (GO:0051287);;	K00058|1.9e-145|kmx:KLMA_30477|K00058 D-3-phosphoglycerate dehydrogenase / 2-oxoglutarate reductase [EC:1.1.1.95 1.1.1.399] | (RefSeq) SER3; D-3-phosphoglycerate dehydrogenase 1	Glycine, serine and threonine metabolism (ko00260);; Cysteine and methionine metabolism (ko00270);; Methane metabolism (ko00680);; Carbon metabolism (ko01200);; Biosynthesis of amino acids (ko01230)	[E]	Amino acid transport and metabolism	D-isomer specific 2-hydroxyacid dehydrogenase, NAD binding domain	D-3-phosphoglycerate dehydrogenase 2 OS=Saccharomyces cerevisiae (strain ATCC 204508 / S288c) OX=559292 GN=SER33 PE=1 SV=1	E	Amino acid transport and metabolism	D-3-phosphoglycerate dehydrogenase 1 [Hanseniaspora opuntiae]
g2084	--	--	Cellular Component: integral component of membrane (GO:0016021);; Biological Process: transmembrane transport (GO:0055085);;	--	--	--	--	Sodium/calcium exchanger protein	--	--	--	Protein ECM27 [Hanseniaspora opuntiae]
g3061	[L]	Replication, recombination and repair	Molecular Function: nucleic acid binding (GO:0003676);; Molecular Function: helicase activity (GO:0004386);; Molecular Function: ATP binding (GO:0005524);;	K18664|5.6e-152|tbl:TBLA_0C06880|K18664 antiviral helicase SLH1 [EC:3.6.4.13] | (RefSeq) TBLA0C06880; hypothetical protein	--	[A]	RNA processing and modification	DEAD/DEAH box helicase	Antiviral helicase SLH1 OS=Saccharomyces cerevisiae (strain ATCC 204508 / S288c) OX=559292 GN=SLH1 PE=1 SV=2	A	RNA processing and modification	Antiviral helicase SLH1 [Hanseniaspora opuntiae]
g2019	[O]	Posttranslational modification, protein turnover, chaperones	Molecular Function: protein disulfide isomerase activity (GO:0003756);; Biological Process: cell redox homeostasis (GO:0045454);;	K09580|1.7e-131|lth:KLTH0F01100g|K09580 protein disulfide-isomerase A1 [EC:5.3.4.1] | (RefSeq) KLTH0F01100p	Protein processing in endoplasmic reticulum (ko04141)	[O]	Posttranslational modification, protein turnover, chaperones	Thioredoxin	Protein disulfide-isomerase OS=Saccharomyces cerevisiae (strain ATCC 204508 / S288c) OX=559292 GN=PDI1 PE=1 SV=2	O	Posttranslational modification, protein turnover, chaperones	Protein disulfide-isomerase [Hanseniaspora opuntiae]
g3543	[G]	Carbohydrate transport and metabolism	Molecular Function: ribokinase activity (GO:0004747);; Molecular Function: ATP binding (GO:0005524);; Cellular Component: nucleus (GO:0005634);; Cellular Component: cytoplasm (GO:0005737);; Biological Process: D-ribose catabolic process (GO:0019303);; Molecular Function: metal ion binding (GO:0046872);;	K00852|1.2e-54|ago:AGOS_AFR626W|K00852 ribokinase [EC:2.7.1.15] | (RefSeq) AFR626Wp	Pentose phosphate pathway (ko00030)	--	--	pfkB family carbohydrate kinase	--	G	Carbohydrate transport and metabolism	Ribokinase [Hanseniaspora opuntiae]
g3175	--	--	Biological Process: ribosomal large subunit assembly (GO:0000027);; Biological Process: ribosomal subunit export from nucleus (GO:0000054);; Biological Process: ribosomal large subunit export from nucleus (GO:0000055);; Biological Process: maturation of 5.8S rRNA (GO:0000460);; Biological Process: maturation of LSU-rRNA from tricistronic rRNA transcript (SSU-rRNA, 5.8S rRNA, LSU-rRNA) (GO:0000463…	K14846|2.9e-106|tbl:TBLA_0H01780|K14846 ribosome production factor 1 | (RefSeq) TBLA0H01780; hypothetical protein	--	[A]	RNA processing and modification	Brix domain	Ribosome production factor 1 OS=Saccharomyces cerevisiae (strain ATCC 204508 / S288c) OX=559292 GN=RPF1 PE=1 SV=1	A	RNA processing and modification	Ribosome production factor 1 [Hanseniaspora opuntiae]
g4505	--	--	Molecular Function: translation initiation factor activity (GO:0003743);;	K23358|1.0e-52|kmx:KLMA_10501|K23358 transcription initiation factor TFIID subunit 1, fungi type [EC:2.3.1.48] | (RefSeq) TAF1; transcription initiation factor TFIID subunit 1	Basal transcription factors (ko03022)	[K]	Transcription	Protein of unknown function (DUF3591)	Transcription initiation factor TFIID subunit 1 OS=Saccharomyces cerevisiae (strain ATCC 204508 / S288c) OX=559292 GN=TAF1 PE=1 SV=1	K	Transcription	Transcription initiation factor TFIID subunit 1 [Hanseniaspora opuntiae]
g1131	[T]	Signal transduction mechanisms	Molecular Function: protein kinase activity (GO:0004672);; Molecular Function: ATP binding (GO:0005524);;	K12771|4.6e-67|lth:KLTH0F00946g|K12771 sporulation-specific protein 1 [EC:2.7.11.1] | (RefSeq) KLTH0F00946p	Meiosis - yeast (ko04113)	[T]	Signal transduction mechanisms	Protein kinase domain	Sporulation-specific protein 1 OS=Saccharomyces cerevisiae (strain ATCC 204508 / S288c) OX=559292 GN=SPS1 PE=1 SV=2	T	Signal transduction mechanisms	Sporulation-specific protein 1 [Hanseniaspora opuntiae]
g5084	--	--	Molecular Function: helicase activity (GO:0004386);; Molecular Function: ATP binding (GO:0005524);;	--	--	--	--	--	--	--	--	Helicase SWR1 [Hanseniaspora opuntiae]
g227	--	--	Cellular Component: mitochondrion (GO:0005739);;	--	--	--	--	Mitochondrial biogenesis AIM24	Altered inheritance of mitochondria protein 24, mitochondrial OS=Vanderwaltozyma polyspora (strain ATCC 22028 / DSM 70294) OX=436907 GN=AIM24 PE=3 SV=1	S	Function unknown	Altered inheritance of mitochondria protein 24, mitochondrial [Hanseniaspora opuntiae]
g4412	--	--	Cellular Component: nucleus (GO:0005634);; Molecular Function: NAD-dependent histone deacetylase activity (H3-K14 specific) (GO:0032041);; Molecular Function: metal ion binding (GO:0046872);;	K06067|9.9e-51|cgr:CAGL0B01441g|K06067 histone deacetylase 1/2 [EC:3.5.1.98] | (RefSeq) uncharacterized protein	Longevity regulating pathway - multiple species (ko04213)	[B]	Chromatin structure and dynamics	Histone deacetylase domain	Histone deacetylase RPD3 OS=Saccharomyces cerevisiae (strain ATCC 204508 / S288c) OX=559292 GN=RPD3 PE=1 SV=1	B	Chromatin structure and dynamics	Histone deacetylase RPD3 [Hanseniaspora opuntiae]
g5325	--	--	Molecular Function: DNA-binding transcription factor activity (GO:0003700);; Cellular Component: nucleus (GO:0005634);; Molecular Function: sequence-specific DNA binding (GO:0043565);;	--	--	[K]	Transcription	--	Pre-rRNA-processing protein FHL1 OS=Saccharomyces cerevisiae (strain ATCC 204508 / S288c) OX=559292 GN=FHL1 PE=1 SV=1	--	--	Pre-rRNA-processing protein FHL1 [Hanseniaspora opuntiae]
g1300	[L]	Replication, recombination and repair	Molecular Function: nucleic acid binding (GO:0003676);; Molecular Function: helicase activity (GO:0004386);; Molecular Function: ATP binding (GO:0005524);;	K14810|8.6e-226|kaf:KAFR_0A04960|K14810 ATP-dependent RNA helicase DDX56/DBP9 [EC:3.6.4.13] | (RefSeq) KAFR0A04960; hypothetical protein	--	[A]	RNA processing and modification	DEAD/DEAH box helicase	ATP-dependent RNA helicase DBP9 OS=Vanderwaltozyma polyspora (strain ATCC 22028 / DSM 70294) OX=436907 GN=DBP9 PE=3 SV=2	A	RNA processing and modification	probable ATP-dependent RNA helicase DBP9 [Hanseniaspora guilliermondii]
g4781	--	--	--	--	--	--	--	--	--	--	--	hypothetical protein AWRI3578_g3509 [Hanseniaspora opuntiae]
g3926	[J]	Translation, ribosomal structure and biogenesis	Molecular Function: nucleic acid binding (GO:0003676);; Molecular Function: helicase activity (GO:0004386);; Molecular Function: ATP binding (GO:0005524);;	K14781|5.0e-57|vpo:Kpol_1073p14|K14781 ATP-dependent RNA helicase DHR2 [EC:3.6.4.13] | (RefSeq) hypothetical protein	--	[A]	RNA processing and modification	DEAD/DEAH box helicase	Probable ATP-dependent RNA helicase DHR2 OS=Saccharomyces cerevisiae (strain ATCC 204508 / S288c) OX=559292 GN=DHR2 PE=1 SV=1	A	RNA processing and modification	putative ATP-dependent RNA helicase DHR2 [Hanseniaspora opuntiae]
g3851	--	--	Cellular Component: DNA-directed RNA polymerase complex (GO:0000428);; Biological Process: double-strand break repair via homologous recombination (GO:0000724);; Biological Process: recombinational repair (GO:0000725);; Biological Process: formation of translation preinitiation complex (GO:0001731);; Biological Process: cytoplasmic translation (GO:0002181);; Biological Process: cytoplasmic transl…	K07700|8.0e-19|cgr:CAGL0K07700g|K07700 unconventional prefoldin RPB5 interactor 1 | (RefSeq) uncharacterized protein	--	--	--	Domain of unknown function (DUF3835)	Bud site selection protein 27 OS=Saccharomyces cerevisiae (strain ATCC 204508 / S288c) OX=559292 GN=BUD27 PE=1 SV=1	S	Function unknown	Bud site selection protein 27 [Hanseniaspora opuntiae]
g2660	--	--	Molecular Function: RNA cap binding (GO:0000339);; Cellular Component: nucleus (GO:0005634);; Cellular Component: nuclear cap binding complex (GO:0005846);; Biological Process: mRNA cis splicing, via spliceosome (GO:0045292);;	K12883|4.4e-39|kmx:KLMA_30329|K12883 nuclear cap-binding protein subunit 2 | (RefSeq) CBC2; nuclear cap-binding protein subunit 2	RNA transport (ko03013);; mRNA surveillance pathway (ko03015);; Spliceosome (ko03040)	[A]	RNA processing and modification	RNA recognition motif. (a.k.a. RRM, RBD, or RNP domain)	Nuclear cap-binding protein subunit 2 OS=Ashbya gossypii (strain ATCC 10895 / CBS 109.51 / FGSC 9923 / NRRL Y-1056) OX=284811 GN=CBC2 PE=3 SV=1	A	RNA processing and modification	Nuclear cap-binding protein subunit 2 [Hanseniaspora opuntiae]
g4068	[E]	Amino acid transport and metabolism	Biological Process: histidine biosynthetic process (GO:0000105);; Molecular Function: magnesium ion binding (GO:0000287);; Molecular Function: ATP phosphoribosyltransferase activity (GO:0003879);; Cellular Component: cytoplasm (GO:0005737);;	K00765|4.9e-108|lth:KLTH0A04136g|K00765 ATP phosphoribosyltransferase [EC:2.4.2.17] | (RefSeq) KLTH0A04136p	Histidine metabolism (ko00340);; Biosynthesis of amino acids (ko01230)	[E]	Amino acid transport and metabolism	ATP phosphoribosyltransferase	ATP phosphoribosyltransferase OS=Kluyveromyces lactis (strain ATCC 8585 / CBS 2359 / DSM 70799 / NBRC 1267 / NRRL Y-1140 / WM37) OX=284590 GN=HIS1 PE=3 SV=1	E	Amino acid transport and metabolism	ATP phosphoribosyltransferase [Hanseniaspora opuntiae]
g3878	--	--	Cellular Component: nuclear chromosome (GO:0000228);; Cellular Component: chromatin (GO:0000785);; Cellular Component: nuclear chromatin (GO:0000790);; Molecular Function: obsolete transcription factor activity, protein binding (GO:0000988);; Molecular Function: obsolete transcription factor activity, core RNA polymerase binding (GO:0000990);; Molecular Function: obsolete transcription factor act…	K11775|1.7e-18|tpf:TPHA_0D03810|K11775 SWI/SNF complex component SWP73 | (RefSeq) TPHA0D03810; hypothetical protein	--	[BK]	Chromatin structure and dynamics;; Transcription	--	Transcription regulatory protein SNF12 OS=Saccharomyces cerevisiae (strain ATCC 204508 / S288c) OX=559292 GN=SNF12 PE=1 SV=1	K	Transcription	Chromatin structure-remodeling complex protein RSC6 [Hanseniaspora opuntiae]
g1598	--	--	Cellular Component: transcription factor TFIIIC complex (GO:0000127);; Cellular Component: cellular_component (GO:0005575);; Cellular Component: intracellular (GO:0005622);; Cellular Component: obsolete cell (GO:0005623);; Cellular Component: nucleus (GO:0005634);; Cellular Component: transcription regulator complex (GO:0005667);; Biological Process: nucleobase-containing compound metabolic proce…	K15207|2.2e-25|kaf:KAFR_0B01720|K15207 transcription factor C subunit 8 | (RefSeq) KAFR0B01720; hypothetical protein	--	--	--	Putative zinc-finger of transcription factor IIIC complex	--	K	Transcription	Transcription factor tau subunit [Hanseniaspora opuntiae]
g1384	--	--	--	--	--	--	--	--	--	--	--	uncharacterized protein HGUI_03533 [Hanseniaspora guilliermondii]
g5347	--	--	Biological Process: mitochondrial genome maintenance (GO:0000002);; Molecular Function: nucleic acid binding (GO:0003676);; Cellular Component: integral component of mitochondrial inner membrane (GO:0031305);;	--	--	--	--	--	Mitochondrial escape protein 2 OS=Candida glabrata (strain ATCC 2001 / CBS 138 / JCM 3761 / NBRC 0622 / NRRL Y-65) OX=284593 GN=YME2 PE=3 SV=1	C	Energy production and conversion	Mitochondrial escape protein 2 [Hanseniaspora opuntiae]
g1358	--	--	Cellular Component: cellular_component (GO:0005575);; Cellular Component: intracellular (GO:0005622);; Cellular Component: obsolete cell (GO:0005623);; Cellular Component: cytoplasm (GO:0005737);; Cellular Component: mitochondrion (GO:0005739);; Cellular Component: mitochondrial envelope (GO:0005740);; Cellular Component: mitochondrial inner membrane (GO:0005743);; Cellular Component: mitochondri…	K17798|2.3e-27|ndi:NDAI_0B03300|K17798 mitochondrial protein MSS2 | (RefSeq) NDAI0B03300; hypothetical protein	--	--	--	--	Protein MSS2, mitochondrial OS=Saccharomyces cerevisiae (strain ATCC 204508 / S288c) OX=559292 GN=MSS2 PE=1 SV=2	S	Function unknown	Protein MSS2, mitochondrial [Hanseniaspora opuntiae]
g3770	--	--	Cellular Component: Golgi membrane (GO:0000139);; Molecular Function: structural molecule activity (GO:0005198);; Biological Process: intracellular protein transport (GO:0006886);; Biological Process: vesicle-mediated transport (GO:0016192);; Cellular Component: membrane coat (GO:0030117);; Cellular Component: COPI-coated vesicle membrane (GO:0030663);;	K17302|1.8e-100|lth:KLTH0H03608g|K17302 coatomer subunit beta' | (RefSeq) KLTH0H03608p	--	[U]	Intracellular trafficking, secretion, and vesicular transport	Coatomer WD associated region	Coatomer subunit beta' OS=Saccharomyces cerevisiae (strain ATCC 204508 / S288c) OX=559292 GN=SEC27 PE=1 SV=1	U	Intracellular trafficking, secretion, and vesicular transport	PREDICTED: coatomer subunit beta'-like [Pyrus x bretschneideri]
g4622	[E]	Amino acid transport and metabolism	Molecular Function: catalytic activity (GO:0003824);; Biological Process: biosynthetic process (GO:0009058);; Molecular Function: pyridoxal phosphate binding (GO:0030170);;	K14264|5.6e-42|kla:KLLA0_F01617g|K14264 kynurenine aminotransferase [EC:2.6.1.7] | (RefSeq) uncharacterized protein	Tryptophan metabolism (ko00380)	[E]	Amino acid transport and metabolism	Aminotransferase class I and II	Probable kynurenine--oxoglutarate transaminase BNA3 OS=Saccharomyces cerevisiae (strain ATCC 204508 / S288c) OX=559292 GN=BNA3 PE=1 SV=1	E	Amino acid transport and metabolism	putative kynurenine--oxoglutarate transaminase BNA3 [Hanseniaspora opuntiae]
g1542	--	--	Cellular Component: cellular_component (GO:0005575);; Cellular Component: intracellular (GO:0005622);; Cellular Component: obsolete cell (GO:0005623);; Cellular Component: nucleus (GO:0005634);; Cellular Component: cytoplasm (GO:0005737);; Cellular Component: organelle (GO:0043226);; Cellular Component: membrane-bounded organelle (GO:0043227);; Cellular Component: intracellular organelle (GO:0043…	--	--	[S]	Function unknown	AMMECR1	Uncharacterized protein YOR289W OS=Saccharomyces cerevisiae (strain ATCC 204508 / S288c) OX=559292 GN=YOR289W PE=1 SV=1	S	Function unknown	Uncharacterized protein AWRI3578_g1012 [Hanseniaspora opuntiae]
g5308	--	--	Molecular Function: nucleic acid binding (GO:0003676);; Molecular Function: 5'-3' exoribonuclease activity (GO:0004534);; Cellular Component: nucleus (GO:0005634);; Biological Process: mRNA processing (GO:0006397);;	K12619|2.0e-30|yli:YALI0D13750g|K12619 5'-3' exoribonuclease 2 [EC:3.1.13.-] | (RefSeq) YALI0D13750p	Ribosome biogenesis in eukaryotes (ko03008);; RNA degradation (ko03018)	[LA]	Replication, recombination and repair;; RNA processing and modification	XRN 5'-3' exonuclease N-terminus	5'-3' exoribonuclease 2 OS=Yarrowia lipolytica (strain CLIB 122 / E 150) OX=284591 GN=RAT1 PE=3 SV=3	--	--	5'-3' exoribonuclease 2 [Hanseniaspora opuntiae]
g5023	[C]	Energy production and conversion	Molecular Function: ATP binding (GO:0005524);; Biological Process: ATP synthesis coupled proton transport (GO:0015986);; Cellular Component: proton-transporting ATP synthase complex, catalytic core F(1) (GO:0045261);; Molecular Function: proton-transporting ATP synthase activity, rotational mechanism (GO:0046933);;	K02133|2.0e-96|lth:KLTH0F18304g|K02133 F-type H+-transporting ATPase subunit beta [EC:7.1.2.2] | (RefSeq) KLTH0F18304p	Oxidative phosphorylation (ko00190)	[C]	Energy production and conversion	ATP synthase alpha/beta family, nucleotide-binding domain	ATP synthase subunit beta, mitochondrial OS=Kluyveromyces lactis (strain ATCC 8585 / CBS 2359 / DSM 70799 / NBRC 1267 / NRRL Y-1140 / WM37) OX=284590 GN=ATP2 PE=3 SV=2	C	Energy production and conversion	hypothetical protein FOG48_02339 [Hanseniaspora uvarum]
g1340	--	--	Biological Process: ribosomal large subunit assembly (GO:0000027);; Cellular Component: cellular_component (GO:0005575);; Cellular Component: intracellular (GO:0005622);; Cellular Component: obsolete cell (GO:0005623);; Cellular Component: nucleus (GO:0005634);; Cellular Component: nucleolus (GO:0005730);; Biological Process: organelle organization (GO:0006996);; Biological Process: biological_pr…	K14854|8.3e-11|tpf:TPHA_0C02080|K14854 ribosome assembly protein 3 | (RefSeq) TPHA0C02080; hypothetical protein	--	--	--	Ribosome-assembly protein 3	Ribosome assembly protein 3 OS=Candida glabrata (strain ATCC 2001 / CBS 138 / JCM 3761 / NBRC 0622 / NRRL Y-65) OX=284593 GN=RSA3 PE=3 SV=1	J	Translation, ribosomal structure and biogenesis	hypothetical protein AWRI3578_g3769 [Hanseniaspora opuntiae]
g3675	--	--	Biological Process: carbon catabolite regulation of transcription from RNA polymerase II promoter (GO:0000429);; Biological Process: regulation of transcription from RNA polymerase II promoter by glucose (GO:0000430);; Biological Process: carbon catabolite repression of transcription from RNA polymerase II promoter by glucose (GO:0000433);; Molecular Function: transcription regulatory region sequ…	K21646|3.4e-11|tpf:TPHA_0I01890|K21646 glycolytic genes transcriptional activator GCR1 | (RefSeq) TPHA0I01890; hypothetical protein	--	--	--	Transcriptional activator of glycolytic enzymes	Glycolytic genes transcriptional activator GCR1 OS=Saccharomyces cerevisiae (strain ATCC 204508 / S288c) OX=559292 GN=GCR1 PE=1 SV=2	K	Transcription	Glycolytic genes transcriptional activator GCR1 [Hanseniaspora opuntiae]
g3716	--	--	Cellular Component: integral component of membrane (GO:0016021);;	--	--	[S]	Function unknown	Lung seven transmembrane receptor	Membrane protein PTM1 OS=Saccharomyces cerevisiae (strain YJM789) OX=307796 GN=PTM1 PE=3 SV=1	S	Function unknown	Membrane protein PTM1 [Hanseniaspora opuntiae]
g1212	--	--	Molecular Function: actin binding (GO:0003779);; Cellular Component: cytoplasm (GO:0005737);; Cellular Component: Arp2/3 protein complex (GO:0005885);; Biological Process: actin filament polymerization (GO:0030041);; Biological Process: Arp2/3 complex-mediated actin nucleation (GO:0034314);;	K05758|1.3e-77|vpo:Kpol_325p7|K05758 actin related protein 2/3 complex, subunit 2 | (RefSeq) hypothetical protein	Endocytosis (ko04144)	[Z]	Cytoskeleton	Arp2/3 complex, 34 kD subunit p34-Arc	Actin-related protein 2/3 complex subunit 2 OS=Saccharomyces cerevisiae (strain ATCC 204508 / S288c) OX=559292 GN=ARC35 PE=1 SV=1	Z	Cytoskeleton	Actin-related protein 2/3 complex subunit 2 [Hanseniaspora opuntiae]
g4611	[H]	Coenzyme transport and metabolism	Cellular Component: nucleolus (GO:0005730);; Biological Process: rRNA processing (GO:0006364);; Molecular Function: methyltransferase activity (GO:0008168);; Biological Process: methylation (GO:0032259);;	K14850|3.2e-52|vpo:Kpol_1032p45|K14850 ribosomal RNA-processing protein 8 [EC:2.1.1.287] | (RefSeq) hypothetical protein	--	[A]	RNA processing and modification	Hypothetical methyltransferase	25S rRNA (adenine(645)-N(1))-methyltransferase OS=Saccharomyces cerevisiae (strain ATCC 204508 / S288c) OX=559292 GN=RRP8 PE=1 SV=2	A	RNA processing and modification	25S rRNA (adenine(645)-N(1))-methyltransferase [Hanseniaspora opuntiae]
g2362	[J]	Translation, ribosomal structure and biogenesis	Molecular Function: tryptophan-tRNA ligase activity (GO:0004830);; Molecular Function: ATP binding (GO:0005524);; Biological Process: tryptophanyl-tRNA aminoacylation (GO:0006436);;	K01867|3.6e-88|cal:CAALFM_C502770WA|K01867 tryptophanyl-tRNA synthetase [EC:6.1.1.2] | (RefSeq) MSW1, CaO19.4299; tryptophan--tRNA ligase	Aminoacyl-tRNA biosynthesis (ko00970)	[J]	Translation, ribosomal structure and biogenesis	tRNA synthetases class I (W and Y)	Tryptophan--tRNA ligase, mitochondrial OS=Saccharomyces cerevisiae (strain ATCC 204508 / S288c) OX=559292 GN=MSW1 PE=1 SV=2	J	Translation, ribosomal structure and biogenesis	Tryptophan--tRNA ligase, mitochondrial [Hanseniaspora opuntiae]
g3209	--	--	Biological Process: reproduction (GO:0000003);; Cellular Component: Golgi membrane (GO:0000139);; Biological Process: microtubule cytoskeleton organization (GO:0000226);; Biological Process: developmental process involved in reproduction (GO:0003006);; Molecular Function: molecular_function (GO:0003674);; Molecular Function: transporter activity (GO:0005215);; Molecular Function: lipid transporte…	K08254|2.5e-11|cci:CC1G_03016|K08254 glucan endo-1,3-alpha-glucosidase [EC:3.2.1.59] | (RefSeq) SEC14 cytosolic factor	--	[I]	Lipid transport and metabolism	CRAL/TRIO, N-terminal domain	SEC14 cytosolic factor OS=Saccharomyces cerevisiae (strain ATCC 204508 / S288c) OX=559292 GN=SEC14 PE=1 SV=3	U	Intracellular trafficking, secretion, and vesicular transport	SEC14 cytosolic factor [Hanseniaspora opuntiae]
g3008	[E]	Amino acid transport and metabolism	Molecular Function: aminopeptidase activity (GO:0004177);; Molecular Function: manganese ion binding (GO:0030145);;	K14213|2.3e-156|erc:Ecym_7335|K14213 Xaa-Pro dipeptidase [EC:3.4.13.9] | (RefSeq) hypothetical protein	--	[R]	General function prediction only	Metallopeptidase family M24	Uncharacterized peptidase YFR006W OS=Saccharomyces cerevisiae (strain ATCC 204508 / S288c) OX=559292 GN=YFR006W PE=1 SV=1	E	Amino acid transport and metabolism	putative peptidase [Hanseniaspora opuntiae]
g390	--	--	Biological Process: lipid metabolic process (GO:0006629);; Cellular Component: integral component of membrane (GO:0016021);; Molecular Function: oxidoreductase activity, acting on paired donors, with oxidation of a pair of donors resulting in the reduction of molecular oxygen to two molecules of water (GO:0016717);; Molecular Function: heme binding (GO:0020037);; Molecular Function: metal ion bin…	--	--	--	--	--	--	--	--	Acyl-CoA desaturase [Hanseniaspora opuntiae]
g4867	--	--	Molecular Function: ATP binding (GO:0005524);; Cellular Component: integral component of membrane (GO:0016021);; Molecular Function: ATPase activity (GO:0016887);; Molecular Function: ATPase-coupled transmembrane transporter activity (GO:0042626);;	K05665|3.3e-63|lth:KLTH0G12716g|K05665 ATP-binding cassette, subfamily C (CFTR/MRP), member 1 [EC:7.6.2.3] | (RefSeq) KLTH0G12716p	ABC transporters (ko02010)	[Q]	Secondary metabolites biosynthesis, transport and catabolism	ABC transporter transmembrane region	Metal resistance protein YCF1 OS=Saccharomyces cerevisiae (strain ATCC 204508 / S288c) OX=559292 GN=YCF1 PE=1 SV=2	Q	Secondary metabolites biosynthesis, transport and catabolism	Metal resistance protein YCF1 [Hanseniaspora opuntiae]
g486	--	--	Molecular Function: metallopeptidase activity (GO:0008237);; Cellular Component: integral component of membrane (GO:0016021);;	K01301|3.6e-28|kaf:KAFR_0B03110|K01301 N-acetylated-alpha-linked acidic dipeptidase [EC:3.4.17.21] | (RefSeq) KAFR0B03110; hypothetical protein	--	[OPR]	Posttranslational modification, protein turnover, chaperones;; Inorganic ion transport and metabolism;; General function prediction only	Transferrin receptor-like dimerisation domain	Putative zinc metalloprotease TRE2 OS=Saccharomyces cerevisiae (strain ATCC 204508 / S288c) OX=559292 GN=TRE2 PE=1 SV=1	--	--	putative zinc metalloprotease TRE2 [Hanseniaspora opuntiae]
g2708	[E]	Amino acid transport and metabolism	Molecular Function: aspartate kinase activity (GO:0004072);; Biological Process: lysine biosynthetic process via diaminopimelate (GO:0009089);;	K00928|7.0e-69|ndi:NDAI_0E04700|K00928 aspartate kinase [EC:2.7.2.4] | (RefSeq) NDAI0E04700; hypothetical protein	Glycine, serine and threonine metabolism (ko00260);; Monobactam biosynthesis (ko00261);; Cysteine and methionine metabolism (ko00270);; Lysine biosynthesis (ko00300);; 2-Oxocarboxylic acid metabolism (ko01210);; Biosynthesis of amino acids (ko01230)	[E]	Amino acid transport and metabolism	ACT domain	Aspartokinase OS=Saccharomyces cerevisiae (strain ATCC 204508 / S288c) OX=559292 GN=HOM3 PE=1 SV=2	E	Amino acid transport and metabolism	Aspartokinase [Hanseniaspora opuntiae]
g4339	--	--	Molecular Function: calcium ion binding (GO:0005509);;	K20047|3.4e-53|kmx:KLMA_50368|K20047 actin cytoskeleton-regulatory complex protein PAN1 | (RefSeq) PAN1; actin cytoskeleton-regulatory complex protein PAN1	--	[TU]	Signal transduction mechanisms;; Intracellular trafficking, secretion, and vesicular transport	Cytoskeletal-regulatory complex EF hand	Actin cytoskeleton-regulatory complex protein PAN1 OS=Vanderwaltozyma polyspora (strain ATCC 22028 / DSM 70294) OX=436907 GN=PAN1 PE=3 SV=1	Z	Cytoskeleton	Actin cytoskeleton-regulatory complex protein PAN1 [Hanseniaspora opuntiae]
g3457	--	--	Cellular Component: integral component of membrane (GO:0016021);;	K23678|1.8e-36|cot:CORT_0C01900|K23678 solute carrier family 66 (lysosomal lysine-arginine transporter), member 1 | (RefSeq) hypothetical protein	--	[S]	Function unknown	PQ loop repeat	Probable vacuolar amino acid transporter YPQ3 OS=Saccharomyces cerevisiae (strain ATCC 204508 / S288c) OX=559292 GN=RTC2 PE=1 SV=1	S	Function unknown	putative vacuolar amino acid transporter YPQ3 [Hanseniaspora opuntiae]
g748	--	--	Molecular Function: DNA binding (GO:0003677);; Cellular Component: nucleus (GO:0005634);;	--	--	--	--	--	--	--	--	Repressor ROX1 [Hanseniaspora opuntiae]
g1383	--	--	Biological Process: intracellular protein transport (GO:0006886);;	K18466|7.2e-80|lth:KLTH0H10450g|K18466 vacuolar protein sorting-associated protein 26 | (RefSeq) KLTH0H10450p	Endocytosis (ko04144)	[U]	Intracellular trafficking, secretion, and vesicular transport	Vacuolar protein sorting-associated protein 26	Carboxypeptidase Y-deficient protein 8 OS=Saccharomyces cerevisiae (strain ATCC 204508 / S288c) OX=559292 GN=PEP8 PE=1 SV=2	U	Intracellular trafficking, secretion, and vesicular transport	related to PEP8-vacuolar protein sorting/targeting protein [Hanseniaspora guilliermondii]
g5343	[L]	Replication, recombination and repair	Molecular Function: DNA binding (GO:0003677);; Molecular Function: DNA ligase (ATP) activity (GO:0003910);; Molecular Function: ATP binding (GO:0005524);; Biological Process: DNA replication (GO:0006260);; Biological Process: DNA recombination (GO:0006310);; Biological Process: DNA ligation involved in DNA repair (GO:0051103);; Biological Process: DNA biosynthetic process (GO:0071897);;	K10747|5.4e-34|ppa:PAS_chr3_1112|K10747 DNA ligase 1 [EC:6.5.1.1 6.5.1.6 6.5.1.7] | (RefSeq) DNA ligase found in the nucleus and mitochondria	DNA replication (ko03030);; Base excision repair (ko03410);; Nucleotide excision repair (ko03420);; Mismatch repair (ko03430)	[L]	Replication, recombination and repair	ATP dependent DNA ligase domain	DNA ligase 1 OS=Saccharomyces cerevisiae (strain ATCC 204508 / S288c) OX=559292 GN=CDC9 PE=1 SV=2	L	Replication, recombination and repair	DNA ligase 1 [Hanseniaspora opuntiae]
g4135	--	--	Molecular Function: methyltransferase activity (GO:0008168);; Biological Process: methylation (GO:0032259);; Molecular Function: protein heterodimerization activity (GO:0046982);;	K15448|1.0e-39|kaf:KAFR_0C04770|K15448 multifunctional methyltransferase subunit TRM112 | (RefSeq) KAFR0C04770; hypothetical protein	--	[S]	Function unknown	Trm112p-like protein	Multifunctional methyltransferase subunit TRM112 OS=Saccharomyces cerevisiae (strain ATCC 204508 / S288c) OX=559292 GN=TRM112 PE=1 SV=1	S	Function unknown	related to Multifunctional methyltransferase subunit TRM112 [Hanseniaspora guilliermondii]
g3193	--	--	Biological Process: reproduction (GO:0000003);; Biological Process: cell cycle checkpoint (GO:0000075);; Biological Process: DNA replication checkpoint (GO:0000076);; Biological Process: DNA damage checkpoint (GO:0000077);; Cellular Component: nuclear chromosome (GO:0000228);; Biological Process: mitotic cell cycle (GO:0000278);; Biological Process: double-strand break repair via homologous recom…	K03507|1.1e-22|kmx:KLMA_30165|K03507 DNA replication regulator DPB11 | (RefSeq) DPB11; DNA replication regulator DPB11	--	[L]	Replication, recombination and repair	--	DNA replication regulator DPB11 OS=Saccharomyces cerevisiae (strain ATCC 204508 / S288c) OX=559292 GN=DPB11 PE=1 SV=1	L	Replication, recombination and repair	DNA replication regulator DPB11 [Hanseniaspora opuntiae]
g5181	--	--	Biological Process: maturation of SSU-rRNA from tricistronic rRNA transcript (SSU-rRNA, 5.8S rRNA, LSU-rRNA) (GO:0000462);; Molecular Function: snoRNA binding (GO:0030515);;	K14557|6.9e-27|ndi:NDAI_0H01810|K14557 U3 small nucleolar RNA-associated protein 6 | (RefSeq) NDAI0H01810; hypothetical protein	Ribosome biogenesis in eukaryotes (ko03008)	[R]	General function prediction only	--	U3 small nucleolar RNA-associated protein 6 OS=Saccharomyces cerevisiae (strain ATCC 204508 / S288c) OX=559292 GN=UTP6 PE=1 SV=2	S	Function unknown	U3 small nucleolar RNA-associated protein 6 [Hanseniaspora opuntiae]
g4262	--	--	Biological Process: protein localization to plasma membrane (GO:0072659);;	--	--	--	--	--	--	--	--	Protein EFR3 [Hanseniaspora opuntiae]
g462	--	--	Cellular Component: nucleus (GO:0005634);;	--	--	--	--	Kinase binding protein CGI-121	--	--	--	hypothetical protein AWRI3578_g3177 [Hanseniaspora opuntiae]
g4191	[O]	Posttranslational modification, protein turnover, chaperones	Molecular Function: ATP binding (GO:0005524);; Biological Process: regulation of transcription, DNA-templated (GO:0006355);; Molecular Function: transcription factor binding (GO:0008134);;	K03695|1.2e-91|kmx:KLMA_40099|K03695 ATP-dependent Clp protease ATP-binding subunit ClpB | (RefSeq) HSP104; heat shock protein 104	Longevity regulating pathway - multiple species (ko04213)	[O]	Posttranslational modification, protein turnover, chaperones	AAA lid domain	Heat shock protein 104 OS=Saccharomyces cerevisiae (strain ATCC 204508 / S288c) OX=559292 GN=HSP104 PE=1 SV=2	O	Posttranslational modification, protein turnover, chaperones	probable Heat shock protein 104 [Hanseniaspora guilliermondii]
g293	[G]	Carbohydrate transport and metabolism	Molecular Function: zinc ion binding (GO:0008270);; Molecular Function: oxidoreductase activity (GO:0016491);;	K13953|2.3e-152|sce:YOL086C|K13953 alcohol dehydrogenase, propanol-preferring [EC:1.1.1.1] | (RefSeq) ADH1, ADC1; alcohol dehydrogenase ADH1	Glycolysis / Gluconeogenesis (ko00010);; Fatty acid degradation (ko00071);; Tyrosine metabolism (ko00350)	[Q]	Secondary metabolites biosynthesis, transport and catabolism	Alcohol dehydrogenase GroES-like domain	Alcohol dehydrogenase 1 OS=Saccharomyces cerevisiae (strain ATCC 204508 / S288c) OX=559292 GN=ADH1 PE=1 SV=5	Q	Secondary metabolites biosynthesis, transport and catabolism	Alcohol dehydrogenase 1 [Hanseniaspora opuntiae]
g2494	--	--	Molecular Function: DNA binding (GO:0003677);; Molecular Function: endonuclease activity (GO:0004519);;	K08991|5.7e-70|tpf:TPHA_0E01510|K08991 crossover junction endonuclease MUS81 [EC:3.1.22.-] | (RefSeq) TPHA0E01510; hypothetical protein	Homologous recombination (ko03440)	[L]	Replication, recombination and repair	ERCC4 domain	Crossover junction endonuclease MUS81 OS=Saccharomyces cerevisiae (strain ATCC 204508 / S288c) OX=559292 GN=MUS81 PE=1 SV=1	L	Replication, recombination and repair	Crossover junction endonuclease MUS81 [Hanseniaspora opuntiae]
g4350	--	--	Biological Process: maturation of 5.8S rRNA (GO:0000460);; Biological Process: maturation of LSU-rRNA from tricistronic rRNA transcript (SSU-rRNA, 5.8S rRNA, LSU-rRNA) (GO:0000463);; Biological Process: maturation of 5.8S rRNA from tricistronic rRNA transcript (SSU-rRNA, 5.8S rRNA, LSU-rRNA) (GO:0000466);; Biological Process: maturation of LSU-rRNA (GO:0000470);; Molecular Function: molecular_fun…	K14861|1.4e-27|kla:KLLA0_E18151g|K14861 nucleolar pre-ribosomal-associated protein 1 | (RefSeq) uncharacterized protein	--	--	--	--	--	S	Function unknown	Nucleolar pre-ribosomal-associated protein 1 [Hanseniaspora opuntiae]
g914	--	--	--	--	--	[R]	General function prediction only	Haloacid dehalogenase-like hydrolase	Uncharacterized protein YKR070W OS=Saccharomyces cerevisiae (strain ATCC 204508 / S288c) OX=559292 GN=YKR070W PE=1 SV=1	G	Carbohydrate transport and metabolism	Uncharacterized protein AWRI3578_g3765 [Hanseniaspora opuntiae]
g4283	--	--	Cellular Component: Golgi membrane (GO:0000139);; Cellular Component: endoplasmic reticulum membrane (GO:0005789);; Biological Process: intracellular protein transport (GO:0006886);; Molecular Function: zinc ion binding (GO:0008270);; Cellular Component: COPII vesicle coat (GO:0030127);; Biological Process: COPII-coated vesicle budding (GO:0090114);;	K14006|4.1e-71|vpo:Kpol_1013p35|K14006 protein transport protein SEC23 | (RefSeq) hypothetical protein	Protein processing in endoplasmic reticulum (ko04141)	[U]	Intracellular trafficking, secretion, and vesicular transport	Sec23/Sec24 trunk domain	Protein transport protein SEC23-2 OS=Candida glabrata (strain ATCC 2001 / CBS 138 / JCM 3761 / NBRC 0622 / NRRL Y-65) OX=284593 GN=SEC232 PE=3 SV=1	U	Intracellular trafficking, secretion, and vesicular transport	Protein transport protein SEC23 [Hanseniaspora opuntiae]
g300	--	--	Cellular Component: nucleus (GO:0005634);; Molecular Function: peptidase activity (GO:0008233);;	K02365|4.4e-61|sce:YGR098C|K02365 separase [EC:3.4.22.49] | (RefSeq) ESP1; separase	Cell cycle - yeast (ko04111);; Meiosis - yeast (ko04113)	[D]	Cell cycle control, cell division, chromosome partitioning	Peptidase family C50	Separin OS=Saccharomyces cerevisiae (strain ATCC 204508 / S288c) OX=559292 GN=ESP1 PE=1 SV=2	D	Cell cycle control, cell division, chromosome partitioning	Separin [Hanseniaspora opuntiae]
g588	--	--	Cellular Component: cellular_component (GO:0005575);; Cellular Component: intracellular (GO:0005622);; Cellular Component: obsolete cell (GO:0005623);; Cellular Component: nucleus (GO:0005634);; Cellular Component: cytoplasm (GO:0005737);; Biological Process: translation (GO:0006412);; Biological Process: translational initiation (GO:0006413);; Biological Process: peptide metabolic process (GO:00…	--	--	--	--	Essential protein Yae1, N terminal	--	S	Function unknown	hypothetical protein AWRI3578_g551 [Hanseniaspora opuntiae]
g785	[KL]	Transcription;; Replication, recombination and repair	Molecular Function: ATP binding (GO:0005524);; Molecular Function: metal ion binding (GO:0046872);;	K07766|1.7e-251|cgr:CAGL0K07766g|K07766 DNA repair protein RAD16 | (RefSeq) uncharacterized protein	--	[L]	Replication, recombination and repair	SNF2 family N-terminal domain	DNA repair protein RAD16 OS=Saccharomyces cerevisiae (strain ATCC 204508 / S288c) OX=559292 GN=RAD16 PE=1 SV=1	A	RNA processing and modification	DNA repair protein RAD16 [Hanseniaspora opuntiae]
g1107	--	--	Molecular Function: transferase activity (GO:0016740);;	K00645|1.7e-23|tbl:TBLA_0B04030|K00645 [acyl-carrier-protein] S-malonyltransferase [EC:2.3.1.39] | (RefSeq) TBLA0B04030; hypothetical protein	Fatty acid biosynthesis (ko00061);; Fatty acid metabolism (ko01212)	--	--	--	--	I	Lipid transport and metabolism	Malonyl CoA-acyl carrier protein transacylase, mitochondrial [Hanseniaspora opuntiae]
g4419	--	--	Molecular Function: DNA-binding transcription factor activity (GO:0003700);;	K09464|1.3e-08|pic:PICST_89256|K09464 general control protein GCN4 | (RefSeq) transcriptional activator of amino acid biosynthetic genes	Autophagy - yeast (ko04138)	[K]	Transcription	Basic region leucine zipper	General control protein GCN4 OS=Saccharomyces cerevisiae (strain ATCC 204508 / S288c) OX=559292 GN=GCN4 PE=1 SV=1	--	--	hypothetical protein AWRI3578_g2386 [Hanseniaspora opuntiae]
g2740	--	--	Molecular Function: mevalonate kinase activity (GO:0004496);; Molecular Function: ATP binding (GO:0005524);; Cellular Component: cytoplasm (GO:0005737);; Biological Process: sterol biosynthetic process (GO:0016126);; Biological Process: isopentenyl diphosphate biosynthetic process, mevalonate pathway (GO:0019287);;	K00869|1.9e-14|kaf:KAFR_0B03180|K00869 mevalonate kinase [EC:2.7.1.36] | (RefSeq) KAFR0B03180; hypothetical protein	Terpenoid backbone biosynthesis (ko00900);; Peroxisome (ko04146)	[I]	Lipid transport and metabolism	--	Mevalonate kinase OS=Saccharomyces cerevisiae (strain ATCC 204508 / S288c) OX=559292 GN=ERG12 PE=1 SV=1	I	Lipid transport and metabolism	Mevalonate kinase [Hanseniaspora opuntiae]
g241	[L]	Replication, recombination and repair	Molecular Function: recombinase activity (GO:0000150);; Biological Process: double-strand break repair via homologous recombination (GO:0000724);; Molecular Function: double-stranded DNA binding (GO:0003690);; Molecular Function: single-stranded DNA binding (GO:0003697);; Molecular Function: ATP binding (GO:0005524);; Cellular Component: nucleus (GO:0005634);; Molecular Function: DNA-dependent AT…	K04482|6.7e-134|cgr:CAGL0I05544g|K04482 DNA repair protein RAD51 | (RefSeq) uncharacterized protein	Homologous recombination (ko03440)	[L]	Replication, recombination and repair	Rad51	DNA repair protein RAD51 OS=Saccharomyces cerevisiae (strain ATCC 204508 / S288c) OX=559292 GN=RAD51 PE=1 SV=1	L	Replication, recombination and repair	DNA repair protein RAD51 [Hanseniaspora opuntiae]
g1550	[K]	Transcription	Molecular Function: DNA binding (GO:0003677);; Molecular Function: DNA-directed 5'-3' RNA polymerase activity (GO:0003899);; Cellular Component: nucleus (GO:0005634);; Biological Process: transcription, DNA-templated (GO:0006351);; Molecular Function: ribonucleoside binding (GO:0032549);;	K03002|1.0e-198|tdl:TDEL_0B05470|K03002 DNA-directed RNA polymerase I subunit RPA2 [EC:2.7.7.6] | (RefSeq) TDEL0B05470; hypothetical protein	RNA polymerase (ko03020)	[K]	Transcription	RNA polymerase Rpb2, domain 6	DNA-directed RNA polymerase I subunit RPA2 OS=Ashbya gossypii (strain ATCC 10895 / CBS 109.51 / FGSC 9923 / NRRL Y-1056) OX=284811 GN=RPA2 PE=3 SV=2	K	Transcription	DNA-directed RNA polymerase I subunit [Hanseniaspora opuntiae]
g421	[E]	Amino acid transport and metabolism	Biological Process: arginine metabolic process (GO:0006525);; Molecular Function: transaminase activity (GO:0008483);; Molecular Function: pyridoxal phosphate binding (GO:0030170);;	K00818|7.1e-113|ndi:NDAI_0G03780|K00818 acetylornithine aminotransferase [EC:2.6.1.11] | (RefSeq) NDAI0G03780; hypothetical protein	Arginine biosynthesis (ko00220);; 2-Oxocarboxylic acid metabolism (ko01210);; Biosynthesis of amino acids (ko01230)	[E]	Amino acid transport and metabolism	Aminotransferase class-III	Acetylornithine aminotransferase, mitochondrial OS=Saccharomyces cerevisiae (strain ATCC 204508 / S288c) OX=559292 GN=ARG8 PE=1 SV=1	E	Amino acid transport and metabolism	Acetylornithine aminotransferase, mitochondrial [Hanseniaspora opuntiae]
g323	[O]	Posttranslational modification, protein turnover, chaperones	Molecular Function: ATP binding (GO:0005524);; Molecular Function: transferase activity (GO:0016740);;	K10580|3.4e-57|caur:CJI97_000437|K10580 ubiquitin-conjugating enzyme E2 N [EC:2.3.2.23] | (RefSeq) ubiquitin-conjugating enzyme E2 13	Ubiquitin mediated proteolysis (ko04120)	[O]	Posttranslational modification, protein turnover, chaperones	Ubiquitin-conjugating enzyme	Ubiquitin-conjugating enzyme E2 13 OS=Saccharomyces cerevisiae (strain ATCC 204508 / S288c) OX=559292 GN=UBC13 PE=1 SV=1	O	Posttranslational modification, protein turnover, chaperones	Ubiquitin-conjugating enzyme E2 N [Hanseniaspora opuntiae]
g1703	--	--	--	--	--	--	--	--	--	--	--	hypothetical protein AWRI3578_g2616 [Hanseniaspora opuntiae]
g1414	[H]	Coenzyme transport and metabolism	Biological Process: isoprenoid biosynthetic process (GO:0008299);; Molecular Function: transferase activity, transferring alkyl or aryl (other than methyl) groups (GO:0016765);;	K00787|4.3e-164|vpo:Kpol_2002p71|K00787 farnesyl diphosphate synthase [EC:2.5.1.1 2.5.1.10] | (RefSeq) hypothetical protein	Terpenoid backbone biosynthesis (ko00900)	[H]	Coenzyme transport and metabolism	Polyprenyl synthetase	Farnesyl pyrophosphate synthase OS=Kluyveromyces lactis (strain ATCC 8585 / CBS 2359 / DSM 70799 / NBRC 1267 / NRRL Y-1140 / WM37) OX=284590 GN=FPS1 PE=3 SV=1	H	Coenzyme transport and metabolism	Farnesyl pyrophosphate synthase [Hanseniaspora opuntiae]
g4159	[P]	Inorganic ion transport and metabolism	Molecular Function: cation transmembrane transporter activity (GO:0008324);; Cellular Component: integral component of membrane (GO:0016021);;	K14688|1.0e-67|ago:AGOS_ABR129C|K14688 solute carrier family 30 (zinc transporter), member 1 | (RefSeq) ABR129Cp	--	[P]	Inorganic ion transport and metabolism	Cation efflux family	Zinc/cadmium resistance protein OS=Saccharomyces cerevisiae (strain ATCC 204508 / S288c) OX=559292 GN=ZRC1 PE=1 SV=2	P	Inorganic ion transport and metabolism	Zinc/cadmium resistance protein [Hanseniaspora opuntiae]
g1043	--	--	Cellular Component: host cell nucleus (GO:0042025);;	K23469|6.4e-106|kla:KLLA0_D15543g|K23469 G2/mitotic-specific cyclin 2 | (RefSeq) uncharacterized protein	MAPK signaling pathway - yeast (ko04011);; Cell cycle - yeast (ko04111)	[D]	Cell cycle control, cell division, chromosome partitioning	Cyclin, N-terminal domain	G2/mitotic-specific cyclin-2 OS=Saccharomyces cerevisiae (strain ATCC 204508 / S288c) OX=559292 GN=CLB2 PE=1 SV=1	D	Cell cycle control, cell division, chromosome partitioning	G2/mitotic-specific cyclin-2 [Hanseniaspora opuntiae]
g2910	[C]	Energy production and conversion	Molecular Function: ATP binding (GO:0005524);; Cellular Component: proton-transporting V-type ATPase, V1 domain (GO:0033180);; Biological Process: ATP metabolic process (GO:0046034);; Molecular Function: proton-transporting ATPase activity, rotational mechanism (GO:0046961);;	K02145|7.6e-277|kmx:KLMA_60497|K02145 V-type H+-transporting ATPase subunit A [EC:7.1.2.2] | (RefSeq) VMA1; v-type proton ATPase catalytic subunit A	Oxidative phosphorylation (ko00190);; Phagosome (ko04145)	[C]	Energy production and conversion	ATP synthase alpha/beta family, nucleotide-binding domain	V-type proton ATPase catalytic subunit A OS=Ashbya gossypii (strain ATCC 10895 / CBS 109.51 / FGSC 9923 / NRRL Y-1056) OX=284811 GN=VMA1 PE=3 SV=3	C	Energy production and conversion	V-type proton ATPase catalytic subunit A [Hanseniaspora opuntiae]
g2612	--	--	Molecular Function: molecular_function (GO:0003674);; Molecular Function: catalytic activity (GO:0003824);; Molecular Function: phosphoprotein phosphatase activity (GO:0004721);; Molecular Function: protein tyrosine phosphatase activity (GO:0004725);; Molecular Function: thiosulfate sulfurtransferase activity (GO:0004792);; Cellular Component: cellular_component (GO:0005575);; Cellular Component:…	K18065|4.0e-25|ncs:NCAS_0A07280|K18065 Cdc25 family phosphatase [EC:3.1.3.48 1.20.4.1] | (RefSeq) NCAS0A07280; hypothetical protein	--	[D]	Cell cycle control, cell division, chromosome partitioning	Rhodanese-like domain	CDC25-like phosphatase YCH1 OS=Saccharomyces cerevisiae (strain ATCC 204508 / S288c) OX=559292 GN=YCH1 PE=1 SV=1	D	Cell cycle control, cell division, chromosome partitioning	CDC25-like phosphatase YCH1 [Hanseniaspora opuntiae]
g758	--	--	Molecular Function: endonuclease activity (GO:0004519);; Cellular Component: nucleus (GO:0005634);; Biological Process: double-strand break repair (GO:0006302);; Molecular Function: manganese ion binding (GO:0030145);;	--	--	--	--	--	--	--	--	Double-strand break repair protein MRE11 [Hanseniaspora opuntiae]
g718	[P]	Inorganic ion transport and metabolism	Molecular Function: catalase activity (GO:0004096);; Biological Process: response to oxidative stress (GO:0006979);; Molecular Function: heme binding (GO:0020037);; Molecular Function: metal ion binding (GO:0046872);;	K03781|1.0e-44|ndi:NDAI_0G01320|K03781 catalase [EC:1.11.1.6] | (RefSeq) NDAI0G01320; hypothetical protein	Tryptophan metabolism (ko00380);; Glyoxylate and dicarboxylate metabolism (ko00630);; Carbon metabolism (ko01200);; MAPK signaling pathway - yeast (ko04011);; Peroxisome (ko04146);; Longevity regulating pathway - multiple species (ko04213)	[P]	Inorganic ion transport and metabolism	Catalase	Catalase T OS=Saccharomyces cerevisiae (strain YJM789) OX=307796 GN=CTT1 PE=3 SV=2	P	Inorganic ion transport and metabolism	Catalase T [Hanseniaspora opuntiae]
g5006	--	--	Molecular Function: translation initiation factor activity (GO:0003743);;	K15216|4.2e-19|ago:AGOS_ABL027W|K15216 RNA polymerase I-specific transcription initiation factor RRN3 | (RefSeq) ABL027Wp	--	[K]	Transcription	RNA polymerase I specific transcription initiation factor RRN3	RNA polymerase I-specific transcription initiation factor RRN3 OS=Saccharomyces cerevisiae (strain ATCC 204508 / S288c) OX=559292 GN=RRN3 PE=1 SV=1	K	Transcription	RNA polymerase I-specific transcription initiation factor RRN3 [Hanseniaspora opuntiae]
g2608	--	--	Cellular Component: cellular_component (GO:0005575);; Cellular Component: intracellular (GO:0005622);; Cellular Component: obsolete cell (GO:0005623);; Cellular Component: cytoplasm (GO:0005737);; Biological Process: translation (GO:0006412);; Biological Process: translational elongation (GO:0006414);; Biological Process: regulation of translation (GO:0006417);; Biological Process: proteolysis (G…	--	--	[S]	Function unknown	Transcriptional repressor TCF25	Ribosome quality control complex subunit 1 OS=Saccharomyces cerevisiae (strain ATCC 204508 / S288c) OX=559292 GN=RQC1 PE=1 SV=1	S	Function unknown	Ribosome quality control complex subunit 1 [Hanseniaspora opuntiae]
g70	--	--	Molecular Function: damaged DNA binding (GO:0003684);; Biological Process: nucleotide-excision repair (GO:0006289);; Cellular Component: host cell nucleus (GO:0042025);;	K10847|2.6e-55|ppa:PAS_chr2-1_0702|K10847 DNA-repair protein complementing XP-A cells | (RefSeq) Protein that recognizes and binds damaged DNA during nucleotide excision repair	Nucleotide excision repair (ko03420)	[L]	Replication, recombination and repair	XPA protein C-terminus	DNA repair protein RAD14 OS=Saccharomyces cerevisiae (strain ATCC 204508 / S288c) OX=559292 GN=RAD14 PE=1 SV=2	L	Replication, recombination and repair	DNA repair protein RAD14 [Hanseniaspora opuntiae]
g4663	--	--	--	--	--	--	--	--	--	--	--	hypothetical protein AWRI3578_g3061 [Hanseniaspora opuntiae]
g4354	--	--	Cellular Component: integral component of membrane (GO:0016021);;	--	--	--	--	--	--	--	--	hypothetical protein AWRI3578_g362 [Hanseniaspora opuntiae]
g4613	[E]	Amino acid transport and metabolism	Molecular Function: hydrolase activity (GO:0016787);;	K15428|2.5e-37|ppa:PAS_chr1-3_0128|K15428 Cys-Gly metallodipeptidase DUG1 [EC:3.4.13.-] | (RefSeq) Probable di-and tri-peptidase	Glutathione metabolism (ko00480)	[E]	Amino acid transport and metabolism	Peptidase family M20/M25/M40	Cys-Gly metallodipeptidase DUG1 OS=Candida albicans (strain SC5314 / ATCC MYA-2876) OX=237561 GN=DUG1 PE=1 SV=1	E	Amino acid transport and metabolism	probable Cys-Gly metallodipeptidase DUG1 [Hanseniaspora guilliermondii]
g4627	--	--	--	--	--	--	--	--	--	--	--	hypothetical protein AWRI3578_g1147 [Hanseniaspora opuntiae]
g3564	--	--	Cellular Component: cellular_component (GO:0005575);; Cellular Component: intracellular (GO:0005622);; Cellular Component: obsolete cell (GO:0005623);; Cellular Component: nucleus (GO:0005634);; Cellular Component: cytoplasm (GO:0005737);; Cellular Component: organelle (GO:0043226);; Cellular Component: membrane-bounded organelle (GO:0043227);; Cellular Component: intracellular organelle (GO:0043…	--	--	[S]	Function unknown	Domain of unknown function (DUF383)	Protein HGH1 OS=Saccharomyces cerevisiae (strain ATCC 204508 / S288c) OX=559292 GN=HGH1 PE=1 SV=2	S	Function unknown	Protein HGH1 [Hanseniaspora opuntiae]
g142	--	--	Cellular Component: integral component of membrane (GO:0016021);;	--	--	--	--	--	--	--	--	hypothetical protein AWRI3578_g1282 [Hanseniaspora opuntiae]
g4771	[J]	Translation, ribosomal structure and biogenesis	Molecular Function: tRNA binding (GO:0000049);; Molecular Function: alanine-tRNA ligase activity (GO:0004813);; Molecular Function: ATP binding (GO:0005524);; Cellular Component: mitochondrion (GO:0005739);; Molecular Function: zinc ion binding (GO:0008270);; Biological Process: mitochondrial alanyl-tRNA aminoacylation (GO:0070143);;	K01872|4.7e-36|kla:KLLA0_F02431g|K01872 alanyl-tRNA synthetase [EC:6.1.1.7] | (RefSeq) uncharacterized protein	Aminoacyl-tRNA biosynthesis (ko00970)	[J]	Translation, ribosomal structure and biogenesis	tRNA synthetases class II (A)	Alanine--tRNA ligase, mitochondrial OS=Saccharomyces cerevisiae (strain ATCC 204508 / S288c) OX=559292 GN=ALA1 PE=1 SV=3	J	Translation, ribosomal structure and biogenesis	Alanine--tRNA ligase, mitochondrial [Hanseniaspora opuntiae]
g4331	[L]	Replication, recombination and repair	Molecular Function: ATP binding (GO:0005524);; Biological Process: mismatch repair (GO:0006298);; Molecular Function: mismatched DNA binding (GO:0030983);;	K08740|1.3e-35|zro:ZYRO0F03938g|K08740 DNA mismatch repair protein MSH4 | (RefSeq) hypothetical protein	--	[L]	Replication, recombination and repair	MutS domain III	MutS protein homolog 4 OS=Saccharomyces cerevisiae (strain ATCC 204508 / S288c) OX=559292 GN=MSH4 PE=1 SV=2	L	Replication, recombination and repair	MutS 4 [Hanseniaspora opuntiae]
g4254	--	--	Molecular Function: translation initiation factor activity (GO:0003743);; Cellular Component: eukaryotic translation initiation factor 3 complex (GO:0005852);; Molecular Function: translation initiation factor binding (GO:0031369);;	--	--	--	--	--	--	--	--	Eukaryotic translation initiation factor 3 subunit C [Hanseniaspora opuntiae]
g4656	--	--	Biological Process: protein glycosylation (GO:0006486);; Cellular Component: integral component of membrane (GO:0016021);; Molecular Function: transferase activity, transferring glycosyl groups (GO:0016757);;	K10969|1.1e-06|sce:YIL014W|K10969 alpha 1,3-mannosyltransferase [EC:2.4.1.-] | (RefSeq) MNT3; alpha-1,3-mannosyltransferase MNT3	Other types of O-glycan biosynthesis (ko00514)	--	--	Mannosyltransferase putative	--	--	--	Alpha-1,3-mannosyltransferase MNT3 [Hanseniaspora opuntiae]
g4658	[L]	Replication, recombination and repair	Molecular Function: nucleic acid binding (GO:0003676);; Molecular Function: helicase activity (GO:0004386);; Molecular Function: ATP binding (GO:0005524);;	K06877|5.1e-62|tbl:TBLA_0A10230|K06877 DEAD/DEAH box helicase domain-containing protein | (RefSeq) TBLA0A10230; hypothetical protein	--	[A]	RNA processing and modification	Domain of unknown function (DUF1998)	ATP-dependent helicase HRQ1 OS=Saccharomyces cerevisiae (strain ATCC 204508 / S288c) OX=559292 GN=HRQ1 PE=1 SV=1	A	RNA processing and modification	ATP-dependent helicase HRQ1 [Hanseniaspora opuntiae]
g4481	[G]	Carbohydrate transport and metabolism	Molecular Function: glyceraldehyde-3-phosphate dehydrogenase (NAD+) (phosphorylating) activity (GO:0004365);; Biological Process: glucose metabolic process (GO:0006006);; Biological Process: glycolytic process (GO:0006096);; Molecular Function: NADP binding (GO:0050661);; Molecular Function: NAD binding (GO:0051287);;	K00134|4.6e-129|kmx:KLMA_80059|K00134 glyceraldehyde 3-phosphate dehydrogenase [EC:1.2.1.12] | (RefSeq) GAP3; glyceraldehyde-3-phosphate dehydrogenase 3	Glycolysis / Gluconeogenesis (ko00010);; Carbon metabolism (ko01200);; Biosynthesis of amino acids (ko01230)	[G]	Carbohydrate transport and metabolism	Glyceraldehyde 3-phosphate dehydrogenase, C-terminal domain	Glyceraldehyde-3-phosphate dehydrogenase 2 OS=Kluyveromyces marxianus OX=4911 GN=GAP2 PE=3 SV=2	G	Carbohydrate transport and metabolism	Glyceraldehyde-3-phosphate dehydrogenase 2 [Hanseniaspora opuntiae]
g3482	--	--	Cellular Component: Golgi membrane (GO:0000139);; Cellular Component: endoplasmic reticulum membrane (GO:0005789);; Biological Process: intracellular protein transport (GO:0006886);; Molecular Function: zinc ion binding (GO:0008270);; Cellular Component: COPII vesicle coat (GO:0030127);; Biological Process: COPII-coated vesicle budding (GO:0090114);;	K14006|1.9e-213|kla:KLLA0_E04885g|K14006 protein transport protein SEC23 | (RefSeq) uncharacterized protein	Protein processing in endoplasmic reticulum (ko04141)	[U]	Intracellular trafficking, secretion, and vesicular transport	Sec23/Sec24 trunk domain	Protein transport protein SEC23 OS=Kluyveromyces lactis (strain ATCC 8585 / CBS 2359 / DSM 70799 / NBRC 1267 / NRRL Y-1140 / WM37) OX=284590 GN=SEC23 PE=3 SV=1	U	Intracellular trafficking, secretion, and vesicular transport	Protein transport protein SEC23 [Hanseniaspora opuntiae]
g307	--	--	Molecular Function: transcription coregulator activity (GO:0003712);; Biological Process: regulation of transcription by RNA polymerase II (GO:0006357);; Cellular Component: mediator complex (GO:0016592);;	--	--	--	--	Med18 protein	--	K	Transcription	hypothetical protein AWRI3578_g1420 [Hanseniaspora opuntiae]
g921	--	--	Biological Process: polysaccharide biosynthetic process (GO:0000271);; Biological Process: mitotic cell cycle (GO:0000278);; Biological Process: mitotic cytokinesis (GO:0000281);; Biological Process: cellular bud site selection (GO:0000282);; Biological Process: cytokinesis (GO:0000910);; Molecular Function: molecular_function (GO:0003674);; Molecular Function: binding (GO:0005488);; Molecular Fu…	--	--	--	--	ChAPs (Chs5p-Arf1p-binding proteins)	--	U	Intracellular trafficking, secretion, and vesicular transport	Bud site selection protein 7 [Hanseniaspora opuntiae]
g5042	[J]	Translation, ribosomal structure and biogenesis	Molecular Function: GTP binding (GO:0005525);;	K14538|1.8e-28|cten:CANTEDRAFT_116047|K14538 nuclear GTP-binding protein | (RefSeq) hypothetical protein	Ribosome biogenesis in eukaryotes (ko03008)	[R]	General function prediction only	GNL3L/Grn1 putative GTPase	Nuclear GTP-binding protein NUG1 OS=Saccharomyces cerevisiae (strain ATCC 204508 / S288c) OX=559292 GN=NUG1 PE=1 SV=1	S	Function unknown	Nuclear GTP-binding protein NUG1 [Hanseniaspora opuntiae]
g4169	--	--	Molecular Function: molecular_function (GO:0003674);; Molecular Function: transporter activity (GO:0005215);; Molecular Function: lipid transporter activity (GO:0005319);; Molecular Function: phospholipid transporter activity (GO:0005548);; Cellular Component: cellular_component (GO:0005575);; Cellular Component: intracellular (GO:0005622);; Cellular Component: obsolete cell (GO:0005623);; Cellul…	--	--	[I]	Lipid transport and metabolism	CRAL/TRIO domain	Phosphatidylinositol transfer protein PDR16 OS=Saccharomyces cerevisiae (strain ATCC 204508 / S288c) OX=559292 GN=PDR16 PE=1 SV=1	I	Lipid transport and metabolism	Phosphatidylinositol transfer protein PDR17 [Hanseniaspora opuntiae]
g4757	--	--	Biological Process: glycerophospholipid catabolic process (GO:0046475);; Molecular Function: glycerophosphocholine phosphodiesterase activity (GO:0047389);;	K18696|1.1e-64|vpo:Kpol_1048p28|K18696 glycerophosphodiester phosphodiesterase [EC:3.1.4.46] | (RefSeq) hypothetical protein	Glycerophospholipid metabolism (ko00564)	[R]	General function prediction only	Glycerophosphoryl diester phosphodiesterase family	Glycerophosphodiester phosphodiesterase GDE1 OS=Ashbya gossypii (strain ATCC 10895 / CBS 109.51 / FGSC 9923 / NRRL Y-1056) OX=284811 GN=GDE1 PE=3 SV=2	U	Intracellular trafficking, secretion, and vesicular transport	Glycerophosphodiester phosphodiesterase GDE1 [Hanseniaspora opuntiae]
g3869	[KL]	Transcription;; Replication, recombination and repair	Molecular Function: ATP binding (GO:0005524);;	K10841|1.7e-39|kmx:KLMA_10725|K10841 DNA excision repair protein ERCC-6 | (RefSeq) RAD26; DNA repair and recombination protein RAD26	Nucleotide excision repair (ko03420)	[KL]	Transcription;; Replication, recombination and repair	Helicase conserved C-terminal domain	DNA repair and recombination protein RAD26 OS=Saccharomyces cerevisiae (strain ATCC 204508 / S288c) OX=559292 GN=RAD26 PE=1 SV=1	A	RNA processing and modification	DNA repair and recombination protein RAD26 [Hanseniaspora opuntiae]
g521	--	--	Cellular Component: integral component of membrane (GO:0016021);;	--	--	--	--	STIMATE family	Vacuolar membrane protein YPL162C OS=Saccharomyces cerevisiae (strain ATCC 204508 / S288c) OX=559292 GN=YPL162C PE=1 SV=1	S	Function unknown	Vacuolar membrane protein [Hanseniaspora opuntiae]
g2243	[S]	Function unknown	Cellular Component: cellular_component (GO:0005575);; Cellular Component: intracellular (GO:0005622);; Cellular Component: obsolete cell (GO:0005623);; Cellular Component: cytoplasm (GO:0005737);; Cellular Component: mitochondrion (GO:0005739);; Cellular Component: organelle (GO:0043226);; Cellular Component: membrane-bounded organelle (GO:0043227);; Cellular Component: intracellular organelle (G…	K08997|4.3e-112|vpo:Kpol_1002p33|K08997 serine/tyrosine/threonine adenylyltransferase [EC:2.7.7.-] | (RefSeq) hypothetical protein	--	[S]	Function unknown	Uncharacterized ACR, YdiU/UPF0061 family	Protein adenylyltransferase SelO, mitochondrial OS=Saccharomyces cerevisiae (strain ATCC 204508 / S288c) OX=559292 GN=FMP40 PE=1 SV=1	S	Function unknown	PREDICTED: UPF0061 protein FMP40-like [Pyrus x bretschneideri]
g1052	--	--	Cellular Component: small-subunit processome (GO:0032040);;	K14766|2.2e-48|kaf:KAFR_0B01000|K14766 nucleolar protein 14 | (RefSeq) KAFR0B01000; hypothetical protein	--	[J]	Translation, ribosomal structure and biogenesis	Nop14-like family	Probable nucleolar complex protein 14 OS=Candida glabrata (strain ATCC 2001 / CBS 138 / JCM 3761 / NBRC 0622 / NRRL Y-65) OX=284593 GN=NOP14 PE=3 SV=1	A	RNA processing and modification	putative nucleolar complex protein 14 [Hanseniaspora opuntiae]
g4173	[J]	Translation, ribosomal structure and biogenesis	Molecular Function: metal ion binding (GO:0046872);; Molecular Function: metalloaminopeptidase activity (GO:0070006);; Biological Process: protein initiator methionine removal (GO:0070084);;	K01265|4.0e-76|ndi:NDAI_0G02230|K01265 methionyl aminopeptidase [EC:3.4.11.18] | (RefSeq) NDAI0G02230; hypothetical protein	--	[O]	Posttranslational modification, protein turnover, chaperones	zf-MYND-like zinc finger, mRNA-binding	Methionine aminopeptidase 1 OS=Saccharomyces cerevisiae (strain ATCC 204508 / S288c) OX=559292 GN=MAP1 PE=1 SV=2	E	Amino acid transport and metabolism	Methionine aminopeptidase 1 [Hanseniaspora opuntiae]
g1806	--	--	Molecular Function: nucleic acid binding (GO:0003676);; Cellular Component: nucleus (GO:0005634);;	K14401|6.0e-15|tpf:TPHA_0E01320|K14401 cleavage and polyadenylation specificity factor subunit 1 | (RefSeq) TPHA0E01320; hypothetical protein	mRNA surveillance pathway (ko03015)	--	--	--	--	A	RNA processing and modification	hypothetical protein AWRI3578_g2840 [Hanseniaspora opuntiae]
g624	[H]	Coenzyme transport and metabolism	Biological Process: isoprenoid biosynthetic process (GO:0008299);; Molecular Function: transferase activity (GO:0016740);;	K00804|9.7e-33|caur:CJI97_001757|K00804 geranylgeranyl diphosphate synthase, type III [EC:2.5.1.1 2.5.1.10 2.5.1.29] | (RefSeq) uncharacterized protein	Terpenoid backbone biosynthesis (ko00900)	[H]	Coenzyme transport and metabolism	Polyprenyl synthetase	Geranylgeranyl pyrophosphate synthase OS=Ashbya gossypii (strain ATCC 10895 / CBS 109.51 / FGSC 9923 / NRRL Y-1056) OX=284811 GN=BTS1 PE=3 SV=1	H	Coenzyme transport and metabolism	Geranylgeranyl pyrophosphate synthase [Hanseniaspora opuntiae]
g4193	--	--	Molecular Function: structural constituent of ribosome (GO:0003735);; Cellular Component: ribosome (GO:0005840);; Biological Process: translation (GO:0006412);;	--	--	--	--	--	--	S	Function unknown	40S ribosomal protein S30-B [Hanseniaspora opuntiae]
g1417	--	--	--	--	--	--	--	Inner centromere protein, ARK binding region	--	--	--	hypothetical protein AWRI3578_g3877 [Hanseniaspora opuntiae]
g1979	--	--	Biological Process: transcription by RNA polymerase II (GO:0006366);;	K11313|5.4e-61|sce:YDR392W|K11313 transcription initiation protein SPT3 | (RefSeq) SPT3; transcriptional regulator SPT3	--	[K]	Transcription	Transcription initiation factor IID, 18kD subunit	Protein SPT3 OS=Saccharomyces cerevisiae (strain ATCC 204508 / S288c) OX=559292 GN=SPT3 PE=1 SV=1	K	Transcription	Protein SPT3 [Hanseniaspora opuntiae]
g172	[FH]	Nucleotide transport and metabolism;; Coenzyme transport and metabolism	Cellular Component: integral component of membrane (GO:0016021);; Molecular Function: transmembrane transporter activity (GO:0022857);;	K03457|1.2e-172|ncs:NCAS_0C02790|K03457 nucleobase:cation symporter-1, NCS1 family | (RefSeq) NCAS0C02790; hypothetical protein	--	[FH]	Nucleotide transport and metabolism;; Coenzyme transport and metabolism	Permease for cytosine/purines, uracil, thiamine, allantoin	Thiamine transporter OS=Saccharomyces cerevisiae (strain ATCC 204508 / S288c) OX=559292 GN=THI7 PE=1 SV=1	--	--	Thiamine transporter [Hanseniaspora opuntiae]
g3910	--	--	--	--	--	--	--	--	--	--	--	hypothetical protein AWRI3578_g2946 [Hanseniaspora opuntiae]
g3415	[F]	Nucleotide transport and metabolism	Biological Process: deoxyribonucleotide biosynthetic process (GO:0009263);; Molecular Function: oxidoreductase activity (GO:0016491);; Molecular Function: metal ion binding (GO:0046872);;	K10808|6.5e-118|kla:KLLA0_F15103g|K10808 ribonucleoside-diphosphate reductase subunit M2 [EC:1.17.4.1] | (RefSeq) uncharacterized protein	Purine metabolism (ko00230);; Pyrimidine metabolism (ko00240);; Glutathione metabolism (ko00480)	[F]	Nucleotide transport and metabolism	Ribonucleotide reductase, small chain	Ribonucleoside-diphosphate reductase small chain 1 OS=Saccharomyces cerevisiae (strain ATCC 204508 / S288c) OX=559292 GN=RNR2 PE=1 SV=2	F	Nucleotide transport and metabolism	probable Ribonucleoside-diphosphate reductase small chain 1 [Hanseniaspora guilliermondii]
g5031	--	--	Cellular Component: integral component of membrane (GO:0016021);;	--	--	--	--	--	--	--	--	hypothetical protein AWRI3578_g2371 [Hanseniaspora opuntiae]
g4679	--	--	--	--	--	--	--	--	--	--	--	Bud site selection protein 27 [Hanseniaspora opuntiae]
g2578	--	--	Molecular Function: metal ion binding (GO:0046872);;	K07117|1.2e-08|mgl:MGL_3629|K07117 uncharacterized protein | (RefSeq) hypothetical protein	--	--	--	PHD-finger	--	S	Function unknown	putative histone deacetylase complex subunit cti6 [Hanseniaspora opuntiae]
g3749	--	--	--	--	--	--	--	--	--	--	--	hypothetical protein AWRI3578_g2464 [Hanseniaspora opuntiae]
g2586	--	--	--	--	--	--	--	--	--	--	--	hypothetical protein AWRI3578_g4137 [Hanseniaspora opuntiae]
g1067	--	--	Biological Process: ubiquitin-dependent protein catabolic process (GO:0006511);; Biological Process: protein deubiquitination (GO:0016579);; Molecular Function: thiol-dependent ubiquitinyl hydrolase activity (GO:0036459);;	K11849|3.1e-88|lth:KLTH0F15862g|K11849 ubiquitin carboxyl-terminal hydrolase 25 [EC:3.4.19.12] | (RefSeq) KLTH0F15862p	--	[O]	Posttranslational modification, protein turnover, chaperones	Ubiquitin carboxyl-terminal hydrolase	Ubiquitin carboxyl-terminal hydrolase 2 OS=Kluyveromyces lactis (strain ATCC 8585 / CBS 2359 / DSM 70799 / NBRC 1267 / NRRL Y-1140 / WM37) OX=284590 GN=UBP2 PE=3 SV=2	O	Posttranslational modification, protein turnover, chaperones	Ubiquitin carboxyl-terminal hydrolase 2 [Hanseniaspora opuntiae]
g2447	--	--	--	--	--	--	--	--	--	--	--	hypothetical protein AWRI3578_g1921 [Hanseniaspora opuntiae]
g3389	--	--	--	--	--	--	--	--	--	--	--	hypothetical protein AWRI3578_g358 [Hanseniaspora opuntiae]
g147	[R]	General function prediction only	Molecular Function: ARF guanyl-nucleotide exchange factor activity (GO:0005086);; Biological Process: regulation of ARF protein signal transduction (GO:0032012);;	K18443|3.4e-211|kmx:KLMA_10729|K18443 golgi-specific brefeldin A-resistance guanine nucleotide exchange factor 1 | (RefSeq) GEA2; ARF guanine-nucleotide exchange factor 2	Endocytosis (ko04144)	[U]	Intracellular trafficking, secretion, and vesicular transport	Sec7 domain	ARF guanine-nucleotide exchange factor 2 OS=Saccharomyces cerevisiae (strain ATCC 204508 / S288c) OX=559292 GN=GEA2 PE=1 SV=1	L	Replication, recombination and repair	ARF guanine-nucleotide exchange factor 2 [Hanseniaspora opuntiae]
g2121	--	--	--	--	--	--	--	Flocculin type 3 repeat	--	--	--	hypothetical protein AWRI3578_g3061 [Hanseniaspora opuntiae]
g676	--	--	Molecular Function: DNA-binding transcription factor activity (GO:0003700);;	K16230|3.5e-10|tpf:TPHA_0D00380|K16230 transcriptional activator HAC1 | (RefSeq) TPHA0D00380; hypothetical protein	--	--	--	--	Transcriptional activator HAC1 OS=Saccharomyces cerevisiae (strain ATCC 204508 / S288c) OX=559292 GN=HAC1 PE=1 SV=2	K	Transcription	hypothetical protein AWRI3578_g3359 [Hanseniaspora opuntiae]
g4058	[J]	Translation, ribosomal structure and biogenesis	Molecular Function: structural constituent of ribosome (GO:0003735);; Biological Process: translation (GO:0006412);; Cellular Component: large ribosomal subunit (GO:0015934);;	K02876|6.0e-12|kla:KLLA0_C12133g|K02876 large subunit ribosomal protein L15 | (RefSeq) mitochondrial 54S ribosomal protein YmL10/YmL18	Ribosome (ko03010)	--	--	Ribosomal proteins 50S-L15, 50S-L18e, 60S-L27A	--	J	Translation, ribosomal structure and biogenesis	54S ribosomal protein L10, mitochondrial [Hanseniaspora opuntiae]
g4850	--	--	Molecular Function: molecular_function (GO:0003674);; Molecular Function: nucleic acid binding (GO:0003676);; Molecular Function: RNA binding (GO:0003723);; Molecular Function: mRNA binding (GO:0003729);; Molecular Function: enzyme inhibitor activity (GO:0004857);; Molecular Function: binding (GO:0005488);; Molecular Function: protein binding (GO:0005515);; Cellular Component: cellular_component …	K09553|1.5e-16|tpf:TPHA_0D02880|K09553 stress-induced-phosphoprotein 1 | (RefSeq) TPHA0D02880; hypothetical protein	--	--	--	Tetratricopeptide repeat	--	O	Posttranslational modification, protein turnover, chaperones	Heat shock protein STI1 [Hanseniaspora opuntiae]
g4189	--	--	Biological Process: glycerophospholipid catabolic process (GO:0046475);; Molecular Function: glycerophosphocholine phosphodiesterase activity (GO:0047389);;	K18696|6.1e-29|erc:Ecym_7094|K18696 glycerophosphodiester phosphodiesterase [EC:3.1.4.46] | (RefSeq) hypothetical protein	Glycerophospholipid metabolism (ko00564)	[R]	General function prediction only	--	Glycerophosphodiester phosphodiesterase GDE1 OS=Ashbya gossypii (strain ATCC 10895 / CBS 109.51 / FGSC 9923 / NRRL Y-1056) OX=284811 GN=GDE1 PE=3 SV=2	U	Intracellular trafficking, secretion, and vesicular transport	Glycerophosphodiester phosphodiesterase GDE1 [Hanseniaspora opuntiae]
g1967	[Q]	Secondary metabolites biosynthesis, transport and catabolism	Biological Process: reproduction (GO:0000003);; Biological Process: developmental process involved in reproduction (GO:0003006);; Molecular Function: molecular_function (GO:0003674);; Molecular Function: catalytic activity (GO:0003824);; Biological Process: cell cycle (GO:0007049);; Biological Process: biological_process (GO:0008150);; Biological Process: fungal-type cell wall biogenesis (GO:0009…	K08711|8.9e-16|glz:GLAREA_10148|K08711 ATP-binding cassette, subfamily G (WHITE), member 2, PDR | (RefSeq) P-loop containing nucleoside triphosphate hydrolase	ABC transporters (ko02010)	--	--	Pyoverdine/dityrosine biosynthesis protein	Spore wall maturation protein DIT1 OS=Saccharomyces cerevisiae (strain ATCC 204508 / S288c) OX=559292 GN=DIT1 PE=1 SV=2	Q	Secondary metabolites biosynthesis, transport and catabolism	Spore wall maturation protein DIT1 [Hanseniaspora opuntiae]
g3931	--	--	Molecular Function: DNA-binding transcription factor activity (GO:0003700);; Cellular Component: nucleus (GO:0005634);; Cellular Component: host cell nucleus (GO:0042025);; Molecular Function: sequence-specific DNA binding (GO:0043565);;	K09419|7.3e-13|ago:AGOS_AFL085C|K09419 heat shock transcription factor, other eukaryote | (RefSeq) AFL085Cp	--	--	--	--	Heat shock factor protein OS=Kluyveromyces lactis (strain ATCC 8585 / CBS 2359 / DSM 70799 / NBRC 1267 / NRRL Y-1140 / WM37) OX=284590 GN=HSF PE=1 SV=1	K	Transcription	Heat shock factor protein [Hanseniaspora opuntiae]
g840	--	--	--	--	--	--	--	--	--	--	--	hypothetical protein AWRI3578_g1364 [Hanseniaspora opuntiae]
g965	[O]	Posttranslational modification, protein turnover, chaperones	Cellular Component: proteasome complex (GO:0000502);; Molecular Function: metallopeptidase activity (GO:0008237);; Molecular Function: Lys63-specific deubiquitinase activity (GO:0061578);;	K03030|1.5e-105|kla:KLLA0_E14147g|K03030 26S proteasome regulatory subunit N11 | (RefSeq) uncharacterized protein	Proteasome (ko03050)	[O]	Posttranslational modification, protein turnover, chaperones	JAB1/Mov34/MPN/PAD-1 ubiquitin protease	26S proteasome regulatory subunit RPN11 OS=Ashbya gossypii (strain ATCC 10895 / CBS 109.51 / FGSC 9923 / NRRL Y-1056) OX=284811 GN=RPN11 PE=3 SV=1	O	Posttranslational modification, protein turnover, chaperones	26S proteasome regulatory subunit RPN11 [Hanseniaspora opuntiae]
g1917	[E]	Amino acid transport and metabolism	Molecular Function: chorismate synthase activity (GO:0004107);; Biological Process: aromatic amino acid family biosynthetic process (GO:0009073);; Biological Process: chorismate biosynthetic process (GO:0009423);;	K01736|5.4e-165|kmx:KLMA_80099|K01736 chorismate synthase [EC:4.2.3.5] | (RefSeq) ARO2; chorismate synthase	Phenylalanine, tyrosine and tryptophan biosynthesis (ko00400);; Biosynthesis of amino acids (ko01230)	[E]	Amino acid transport and metabolism	Chorismate synthase	Chorismate synthase OS=Saccharomyces cerevisiae (strain ATCC 204508 / S288c) OX=559292 GN=ARO2 PE=1 SV=1	E	Amino acid transport and metabolism	Chorismate synthase [Hanseniaspora opuntiae]
g1541	[C]	Energy production and conversion	Molecular Function: oxidoreductase activity (GO:0016491);;	K16066|5.1e-101|tdl:TDEL_0B03570|K16066 3-hydroxy acid dehydrogenase / malonic semialdehyde reductase [EC:1.1.1.381 1.1.1.-] | (RefSeq) TDEL0B03570; hypothetical protein	Pyrimidine metabolism (ko00240);; Glycine, serine and threonine metabolism (ko00260)	[Q]	Secondary metabolites biosynthesis, transport and catabolism	short chain dehydrogenase	NADP-dependent 3-hydroxy acid dehydrogenase OS=Saccharomyces cerevisiae (strain ATCC 204508 / S288c) OX=559292 GN=YMR226C PE=1 SV=1	Q	Secondary metabolites biosynthesis, transport and catabolism	NADP-dependent 3-hydroxy acid dehydrogenase [Hanseniaspora opuntiae]
g2253	--	--	Molecular Function: RNA binding (GO:0003723);; Cellular Component: endoplasmic reticulum membrane (GO:0005789);; Biological Process: endoplasmic reticulum inheritance (GO:0048309);; Biological Process: mRNA transport (GO:0051028);;	--	--	--	--	SWI5-dependent HO expression protein 3	--	--	--	hypothetical protein AWRI3578_g3281 [Hanseniaspora opuntiae]
g4297	--	--	Molecular Function: oxidoreductase activity (GO:0016491);;	K17871|7.1e-39|cgr:CAGL0I00748g|K17871 NADH:ubiquinone reductase (non-electrogenic) [EC:1.6.5.9] | (RefSeq) uncharacterized protein	--	[C]	Energy production and conversion	--	External NADH-ubiquinone oxidoreductase 2, mitochondrial OS=Saccharomyces cerevisiae (strain ATCC 204508 / S288c) OX=559292 GN=NDE2 PE=1 SV=1	C	Energy production and conversion	External NADH-ubiquinone oxidoreductase 1, mitochondrial [Hanseniaspora opuntiae]
g2101	--	--	Cellular Component: integral component of membrane (GO:0016021);;	--	--	--	--	--	--	--	--	hypothetical protein AWRI3578_g784 [Hanseniaspora opuntiae]
g2920	--	--	Biological Process: single strand break repair (GO:0000012);; Molecular Function: molecular_function (GO:0003674);; Molecular Function: nucleic acid binding (GO:0003676);; Molecular Function: DNA binding (GO:0003677);; Molecular Function: double-stranded DNA binding (GO:0003690);; Molecular Function: catalytic activity (GO:0003824);; Molecular Function: binding (GO:0005488);; Cellular Component: …	K08075|5.3e-14|vpo:Kpol_1032p78|K08075 polynucleotide 3'-phosphatase [EC:3.1.3.32] | (RefSeq) hypothetical protein	--	--	--	Polynucleotide kinase 3 phosphatase	Polynucleotide 3'-phosphatase OS=Saccharomyces mikatae OX=114525 GN=TPP1 PE=3 SV=1	L	Replication, recombination and repair	hypothetical protein AWRI3578_g2002 [Hanseniaspora opuntiae]
g4830	[R]	General function prediction only	Molecular Function: molecular_function (GO:0003674);; Molecular Function: catalytic activity (GO:0003824);; Cellular Component: cellular_component (GO:0005575);; Cellular Component: intracellular (GO:0005622);; Cellular Component: obsolete cell (GO:0005623);; Cellular Component: cytoplasm (GO:0005737);; Cellular Component: obsolete intracellular part (GO:0044424);; Cellular Component: obsolete ce…	K12605|1.5e-22|mtm:MYCTH_2132689|K12605 CCR4-NOT transcription complex subunit 2 | (RefSeq) hypothetical protein	RNA degradation (ko03018)	[H]	Coenzyme transport and metabolism	CobW/HypB/UreG, nucleotide-binding domain	Uncharacterized protein YNR029C OS=Saccharomyces cerevisiae (strain ATCC 204508 / S288c) OX=559292 GN=YNR029C PE=1 SV=1	H	Coenzyme transport and metabolism	Uncharacterized protein AWRI3578_g3933 [Hanseniaspora opuntiae]
g1811	--	--	--	--	--	--	--	--	--	--	--	hypothetical protein AWRI3578_g3401 [Hanseniaspora opuntiae]
g4599	--	--	--	--	--	--	--	Thioredoxin	--	--	--	hypothetical protein AWRI3578_g3238 [Hanseniaspora opuntiae]
g1523	--	--	Molecular Function: transcription coregulator activity (GO:0003712);; Biological Process: regulation of ribosomal protein gene transcription by RNA polymerase II (GO:0060962);;	K21627|1.3e-10|kla:KLLA0_F13222g|K21627 protein IFH1 | (RefSeq) uncharacterized protein	--	--	--	Transcription factor CRF1	Protein IFH1 OS=Saccharomyces cerevisiae (strain ATCC 204508 / S288c) OX=559292 GN=IFH1 PE=1 SV=1	K	Transcription	Protein IFH1 [Hanseniaspora opuntiae]
g188	--	--	Cellular Component: endoplasmic reticulum membrane (GO:0005789);; Cellular Component: integral component of membrane (GO:0016021);;	K06096|2.5e-17|caur:CJI97_002589|K06096 vesicle-associated membrane protein-associated protein A | (RefSeq) uncharacterized protein	--	[U]	Intracellular trafficking, secretion, and vesicular transport	MSP (Major sperm protein) domain	Vesicle-associated membrane protein-associated protein SCS2 OS=Saccharomyces cerevisiae (strain ATCC 204508 / S288c) OX=559292 GN=SCS2 PE=1 SV=3	U	Intracellular trafficking, secretion, and vesicular transport	Vesicle-associated membrane protein-associated protein SCS2 [Hanseniaspora opuntiae]
g2678	--	--	Biological Process: poly(A)+ mRNA export from nucleus (GO:0016973);; Molecular Function: structural constituent of nuclear pore (GO:0017056);; Cellular Component: nuclear pore outer ring (GO:0031080);;	K14307|1.2e-16|tpf:TPHA_0D00950|K14307 nucleoporin p58/p45 | (RefSeq) TPHA0D00950; hypothetical protein	RNA transport (ko03013)	--	--	Nucleoporin FG repeat region	--	--	--	Nucleoporin NUP49/NSP49 [Hanseniaspora opuntiae]
g4672	--	--	Cellular Component: nucleosome (GO:0000786);; Molecular Function: DNA binding (GO:0003677);; Cellular Component: nucleus (GO:0005634);; Molecular Function: protein heterodimerization activity (GO:0046982);;	K11253|4.7e-58|ago:AGOS_ADL202C|K11253 histone H3 | (RefSeq) ADL202Cp	--	[B]	Chromatin structure and dynamics	Core histone H2A/H2B/H3/H4	Histone H3 OS=Ashbya gossypii (strain ATCC 10895 / CBS 109.51 / FGSC 9923 / NRRL Y-1056) OX=284811 GN=HHT1 PE=3 SV=3	B	Chromatin structure and dynamics	hypothetical protein FOG48_00587 [Hanseniaspora uvarum]
g5000	--	--	Molecular Function: zinc ion binding (GO:0008270);; Molecular Function: ubiquitin protein ligase activity (GO:0061630);; Biological Process: ubiquitin-dependent protein catabolic process via the N-end rule pathway (GO:0071596);;	--	--	--	--	--	--	--	--	E3 ubiquitin-protein ligase UBR1 [Hanseniaspora opuntiae]
g2099	--	--	Cellular Component: ribosome (GO:0005840);;	K02888|1.1e-23|ago:AGOS_AFR091W|K02888 large subunit ribosomal protein L21 | (RefSeq) mitochondrial 54S ribosomal protein YmL49	Ribosome (ko03010)	--	--	Ribosomal prokaryotic L21 protein	--	J	Translation, ribosomal structure and biogenesis	54S ribosomal protein L49, mitochondrial [Hanseniaspora opuntiae]
g333	--	--	Cellular Component: integral component of membrane (GO:0016021);; Biological Process: vesicle-mediated transport (GO:0016192);;	K20368|3.5e-37|kla:KLLA0_C05478g|K20368 protein cornichon | (RefSeq) uncharacterized protein	--	[OUT]	Posttranslational modification, protein turnover, chaperones;; Intracellular trafficking, secretion, and vesicular transport;; Signal transduction mechanisms	Cornichon protein	ER-derived vesicles protein ERV14 OS=Saccharomyces cerevisiae (strain ATCC 204508 / S288c) OX=559292 GN=ERV14 PE=1 SV=3	U	Intracellular trafficking, secretion, and vesicular transport	ER-derived vesicles protein ERV14 [Hanseniaspora opuntiae]
g4936	[T]	Signal transduction mechanisms	Molecular Function: protein kinase activity (GO:0004672);; Molecular Function: ATP binding (GO:0005524);;	K19830|3.1e-57|tbl:TBLA_0G02780|K19830 casein kinase I homolog 3 [EC:2.7.11.1] | (RefSeq) TBLA0G02780; hypothetical protein	--	[T]	Signal transduction mechanisms	Protein kinase domain	Casein kinase I homolog 3 OS=Saccharomyces cerevisiae (strain ATCC 204508 / S288c) OX=559292 GN=YCK3 PE=1 SV=2	T	Signal transduction mechanisms	Casein kinase I 3 [Hanseniaspora opuntiae]
g2901	[O]	Posttranslational modification, protein turnover, chaperones	Molecular Function: iron ion binding (GO:0005506);; Biological Process: iron-sulfur cluster assembly (GO:0016226);; Molecular Function: iron-sulfur cluster binding (GO:0051536);;	K22074|8.7e-23|lth:KLTH0D07458g|K22074 NFU1 iron-sulfur cluster scaffold homolog, mitochondrial | (RefSeq) KLTH0D07458p	--	[O]	Posttranslational modification, protein turnover, chaperones	NifU-like domain	NifU-like protein, mitochondrial OS=Saccharomyces cerevisiae (strain ATCC 204508 / S288c) OX=559292 GN=NFU1 PE=1 SV=2	O	Posttranslational modification, protein turnover, chaperones	NifU-like protein, mitochondrial [Hanseniaspora opuntiae]
g3188	--	--	Cellular Component: integral component of membrane (GO:0016021);; Molecular Function: transmembrane transporter activity (GO:0022857);;	--	--	--	--	Sugar (and other) transporter	Glycerophosphodiester transporter GIT2 OS=Candida albicans (strain SC5314 / ATCC MYA-2876) OX=237561 GN=GIT2 PE=2 SV=1	P	Inorganic ion transport and metabolism	putative metabolite transport protein [Hanseniaspora opuntiae]
g1355	--	--	--	--	--	--	--	--	--	--	--	hypothetical protein AWRI3578_g2713 [Hanseniaspora opuntiae]
g4417	[M]	Cell wall/membrane/envelope biogenesis	Molecular Function: protein kinase activity (GO:0004672);; Molecular Function: ATP binding (GO:0005524);;	K08286|6.3e-115|lth:KLTH0D10714g|K08286 protein-serine/threonine kinase [EC:2.7.11.-] | (RefSeq) KLTH0D10714p	--	[T]	Signal transduction mechanisms	Protein kinase domain	Fatty acyl-CoA synthetase and RNA processing-associated kinase 1 OS=Saccharomyces cerevisiae (strain ATCC 204508 / S288c) OX=559292 GN=FRK1 PE=1 SV=1	T	Signal transduction mechanisms	Fatty acyl-CoA synthetase and RNA processing-associated kinase 1 [Hanseniaspora opuntiae]
g1369	[V]	Defense mechanisms	Molecular Function: antiporter activity (GO:0015297);; Cellular Component: integral component of membrane (GO:0016021);; Molecular Function: xenobiotic transmembrane transporter activity (GO:0042910);;	K03327|3.7e-105|kla:KLLA0_F04279g|K03327 multidrug resistance protein, MATE family | (RefSeq) uncharacterized protein	--	[R]	General function prediction only	MatE	Uncharacterized transporter YDR338C OS=Saccharomyces cerevisiae (strain ATCC 204508 / S288c) OX=559292 GN=YDR338C PE=1 SV=1	V	Defense mechanisms	putative transporter [Hanseniaspora opuntiae]
g427	--	--	Cellular Component: mitochondrion (GO:0005739);; Biological Process: protein-containing complex assembly (GO:0065003);;	K07555|8.7e-60|ncs:NCAS_0E01370|K07555 ATP synthase mitochondrial F1 complex assembly factor 1 | (RefSeq) NCAS0E01370; hypothetical protein	--	[O]	Posttranslational modification, protein turnover, chaperones	ATP11 protein	Protein ATP11, mitochondrial OS=Saccharomyces cerevisiae (strain ATCC 204508 / S288c) OX=559292 GN=ATP11 PE=1 SV=1	O	Posttranslational modification, protein turnover, chaperones	Protein ATP11, mitochondrial [Hanseniaspora opuntiae]
g1146	--	--	Molecular Function: damaged DNA binding (GO:0003684);; Biological Process: DNA repair (GO:0006281);;	K03515|3.9e-27|ncs:NCAS_0E02370|K03515 DNA repair protein REV1 [EC:2.7.7.-] | (RefSeq) NCAS0E02370; hypothetical protein	--	--	--	BRCT domain, a BRCA1 C-terminus domain	--	L	Replication, recombination and repair	hypothetical protein AWRI3578_g3248 [Hanseniaspora opuntiae]
g569	[L]	Replication, recombination and repair	Molecular Function: nucleic acid binding (GO:0003676);; Molecular Function: helicase activity (GO:0004386);; Molecular Function: ATP binding (GO:0005524);;	K12812|1.3e-173|vpo:Kpol_1041p33|K12812 ATP-dependent RNA helicase UAP56/SUB2 [EC:3.6.4.13] | (RefSeq) hypothetical protein	RNA transport (ko03013);; mRNA surveillance pathway (ko03015);; Spliceosome (ko03040)	[A]	RNA processing and modification	DEAD/DEAH box helicase	ATP-dependent RNA helicase SUB2-1 OS=Vanderwaltozyma polyspora (strain ATCC 22028 / DSM 70294) OX=436907 GN=SUB2-1 PE=3 SV=1	A	RNA processing and modification	ATP-dependent RNA helicase SUB2-1 [Hanseniaspora opuntiae]
g998	--	--	Biological Process: deadenylation-dependent decapping of nuclear-transcribed mRNA (GO:0000290);; Molecular Function: isomerase activity (GO:0016853);;	K12617|2.9e-72|kmx:KLMA_40332|K12617 DNA topoisomerase 2-associated protein PAT1 | (RefSeq) PAT1; DNA topoisomerase 2-associated protein PAT1	RNA degradation (ko03018)	[S]	Function unknown	Topoisomerase II-associated protein PAT1	DNA topoisomerase 2-associated protein PAT1 OS=Saccharomyces cerevisiae (strain ATCC 204508 / S288c) OX=559292 GN=PAT1 PE=1 SV=4	S	Function unknown	DNA topoisomerase 2-associated protein PAT1 [Hanseniaspora opuntiae]
g3169	--	--	Cellular Component: integral component of membrane (GO:0016021);;	--	--	--	--	--	--	--	--	Protein MNN4 [Hanseniaspora opuntiae]
g5299	--	--	--	--	--	--	--	--	--	--	--	Oxidant-induced cell-cycle arrest protein 5 [Hanseniaspora opuntiae]
g171	--	--	Biological Process: mRNA export from nucleus (GO:0006406);;	K14298|1.1e-78|sce:YER107C|K14298 mRNA export factor | (RefSeq) GLE2, RAE1; RNA export factor GLE2	RNA transport (ko03013)	[A]	RNA processing and modification	WD domain, G-beta repeat	Nucleoporin GLE2 OS=Saccharomyces cerevisiae (strain ATCC 204508 / S288c) OX=559292 GN=GLE2 PE=1 SV=1	A	RNA processing and modification	Nucleoporin GLE2 [Hanseniaspora opuntiae]
g5321	--	--	Molecular Function: protein phosphatase binding (GO:0019903);; Biological Process: regulation of phosphoprotein phosphatase activity (GO:0043666);;	K15458|8.5e-11|kla:KLLA0_F14124g|K15458 SIT4-associating protein SAP185/190 | (RefSeq) uncharacterized protein	--	[D]	Cell cycle control, cell division, chromosome partitioning	SIT4 phosphatase-associated protein	SIT4-associating protein SAP190 OS=Saccharomyces cerevisiae (strain AWRI1631) OX=545124 GN=SAP190 PE=3 SV=1	D	Cell cycle control, cell division, chromosome partitioning	SIT4-associating protein [Hanseniaspora opuntiae]
g234	--	--	Cellular Component: integral component of membrane (GO:0016021);;	K04554|6.0e-45|lth:KLTH0C06688g|K04554 ubiquitin-conjugating enzyme E2 J2 [EC:2.3.2.23] | (RefSeq) KLTH0C06688p	Ubiquitin mediated proteolysis (ko04120);; Protein processing in endoplasmic reticulum (ko04141)	[O]	Posttranslational modification, protein turnover, chaperones	Ubiquitin-conjugating enzyme	Ubiquitin-conjugating enzyme E2 6 OS=Kluyveromyces lactis (strain ATCC 8585 / CBS 2359 / DSM 70799 / NBRC 1267 / NRRL Y-1140 / WM37) OX=284590 GN=UBC6 PE=3 SV=1	O	Posttranslational modification, protein turnover, chaperones	Ubiquitin-conjugating enzyme E2 6 [Hanseniaspora opuntiae]
g1108	--	--	Cellular Component: integral component of membrane (GO:0016021);;	K15110|1.0e-57|vpo:Kpol_1072p34|K15110 solute carrier family 25 (mitochondrial 2-oxodicarboxylate transporter), member 21 | (RefSeq) hypothetical protein	--	[C]	Energy production and conversion	Mitochondrial carrier protein	Mitochondrial 2-oxodicarboxylate carrier 1 OS=Saccharomyces cerevisiae (strain ATCC 204508 / S288c) OX=559292 GN=ODC1 PE=1 SV=1	C	Energy production and conversion	Mitochondrial 2-oxodicarboxylate carrier 1 [Hanseniaspora opuntiae]
g4125	[E]	Amino acid transport and metabolism	Molecular Function: lyase activity (GO:0016829);; Biological Process: transsulfuration (GO:0019346);; Molecular Function: pyridoxal phosphate binding (GO:0030170);;	K01758|2.1e-112|tdl:TDEL_0H03530|K01758 cystathionine gamma-lyase [EC:4.4.1.1] | (RefSeq) TDEL0H03530; hypothetical protein	Glycine, serine and threonine metabolism (ko00260);; Cysteine and methionine metabolism (ko00270);; Selenocompound metabolism (ko00450);; Biosynthesis of amino acids (ko01230)	[E]	Amino acid transport and metabolism	Cys/Met metabolism PLP-dependent enzyme	Cystathionine gamma-lyase OS=Saccharomyces cerevisiae (strain ATCC 204508 / S288c) OX=559292 GN=CYS3 PE=1 SV=2	E	Amino acid transport and metabolism	Cystathionine gamma-lyase [Hanseniaspora opuntiae]
g3351	--	--	Cellular Component: cellular_component (GO:0005575);; Cellular Component: intracellular (GO:0005622);; Cellular Component: obsolete cell (GO:0005623);; Cellular Component: nucleus (GO:0005634);; Cellular Component: cytoplasm (GO:0005737);; Biological Process: biological_process (GO:0008150);; Biological Process: cellular process (GO:0009987);; Biological Process: cellular component organization (…	--	--	[R]	General function prediction only	Tetratricopeptide repeat	Essential for maintenance of the cell wall protein 1 OS=Saccharomyces cerevisiae (strain ATCC 204508 / S288c) OX=559292 GN=EMW1 PE=1 SV=1	S	Function unknown	Essential for maintenance of the cell wall protein 1 [Hanseniaspora opuntiae]
g2460	--	--	Cellular Component: storage vacuole (GO:0000322);; Cellular Component: lytic vacuole (GO:0000323);; Cellular Component: fungal-type vacuole (GO:0000324);; Cellular Component: fungal-type vacuole membrane (GO:0000329);; Cellular Component: cellular_component (GO:0005575);; Cellular Component: intracellular (GO:0005622);; Cellular Component: obsolete cell (GO:0005623);; Cellular Component: cytoplas…	--	--	--	--	--	--	S	Function unknown	hypothetical protein AWRI3578_g1995 [Hanseniaspora opuntiae]
g5293	--	--	Cellular Component: integral component of membrane (GO:0016021);;	--	--	--	--	--	--	--	--	hypothetical protein AWRI3578_g2913 [Hanseniaspora opuntiae]
g2296	--	--	Cellular Component: exocyst (GO:0000145);; Biological Process: vesicle docking involved in exocytosis (GO:0006904);;	K19985|2.8e-85|ago:AGOS_AFR251C|K19985 exocyst complex component 6 | (RefSeq) AFR251Cp	--	[U]	Intracellular trafficking, secretion, and vesicular transport	Exocyst complex subunit Sec15-like	Exocyst complex component SEC15 OS=Saccharomyces cerevisiae (strain ATCC 204508 / S288c) OX=559292 GN=SEC15 PE=1 SV=2	U	Intracellular trafficking, secretion, and vesicular transport	Exocyst complex component SEC15 [Hanseniaspora opuntiae]
g3184	--	--	Biological Process: transcription by RNA polymerase II (GO:0006366);;	K20826|4.3e-43|sce:YDR527W|	--	[S]	Function unknown	RPAP1-like, N-terminal	RNA polymerase II-associated protein RBA50 OS=Saccharomyces cerevisiae (strain ATCC 204508 / S288c) OX=559292 GN=RBA50 PE=1 SV=2	S	Function unknown	RNA polymerase II-associated protein RBA50 [Hanseniaspora opuntiae]
g327	--	--	--	--	--	--	--	--	--	--	--	hypothetical protein AWRI3578_g1636 [Hanseniaspora opuntiae]
g704	[M]	Cell wall/membrane/envelope biogenesis	Cellular Component: integral component of membrane (GO:0016021);;	--	--	[T]	Signal transduction mechanisms	MBOAT, membrane-bound O-acyltransferase family	Glycerol uptake protein 1 OS=Saccharomyces cerevisiae (strain ATCC 204508 / S288c) OX=559292 GN=GUP1 PE=1 SV=1	T	Signal transduction mechanisms	Glycerol uptake protein 1 [Hanseniaspora opuntiae]
g443	--	--	--	--	--	--	--	--	--	--	--	hypothetical protein AWRI3578_g597 [Hanseniaspora opuntiae]
g3609	--	--	Cellular Component: 1,3-beta-D-glucan synthase complex (GO:0000148);; Molecular Function: 1,3-beta-D-glucan synthase activity (GO:0003843);; Biological Process: (1->3)-beta-D-glucan biosynthetic process (GO:0006075);; Cellular Component: integral component of membrane (GO:0016021);;	K00706|2.8e-217|tbl:TBLA_0A08870|K00706 1,3-beta-glucan synthase [EC:2.4.1.34] | (RefSeq) TBLA0A08870; hypothetical protein	Starch and sucrose metabolism (ko00500);; MAPK signaling pathway - yeast (ko04011)	[M]	Cell wall/membrane/envelope biogenesis	1,3-beta-glucan synthase component	1,3-beta-glucan synthase component FKS1 OS=Saccharomyces cerevisiae (strain ATCC 204508 / S288c) OX=559292 GN=FKS1 PE=1 SV=2	M	Cell wall/membrane/envelope biogenesis	1,3-beta-glucan synthase component FKS1 [Hanseniaspora opuntiae]
g377	--	--	--	--	--	--	--	--	--	--	--	hypothetical protein AWRI3578_g2767 [Hanseniaspora opuntiae]
g548	--	--	--	--	--	--	--	--	--	--	--	hypothetical protein AWRI3578_g583 [Hanseniaspora opuntiae]
g967	--	--	Cellular Component: nuclear pore (GO:0005643);; Molecular Function: structural constituent of nuclear pore (GO:0017056);;	K14309|5.0e-85|ncs:NCAS_0B04700|K14309 nuclear pore complex protein Nup93 | (RefSeq) NCAS0B04700; hypothetical protein	RNA transport (ko03013)	[D]	Cell cycle control, cell division, chromosome partitioning	Nup93/Nic96	Nucleoporin NIC96 OS=Saccharomyces cerevisiae (strain ATCC 204508 / S288c) OX=559292 GN=NIC96 PE=1 SV=2	D	Cell cycle control, cell division, chromosome partitioning	Nucleoporin NIC96 [Hanseniaspora opuntiae]
g3385	[T]	Signal transduction mechanisms	Molecular Function: protein serine/threonine kinase activity (GO:0004674);; Molecular Function: ATP binding (GO:0005524);;	K19852|2.4e-94|kla:KLLA0_F19536g|K19852 serine/threonine protein kinase KIN1/2 [EC:2.7.11.1] | (RefSeq) uncharacterized protein	--	[T]	Signal transduction mechanisms	Protein kinase domain	Serine/threonine-protein kinase KIN2 OS=Saccharomyces cerevisiae (strain ATCC 204508 / S288c) OX=559292 GN=KIN2 PE=1 SV=3	T	Signal transduction mechanisms	Serine/threonine protein kinase KIN1 [Hanseniaspora opuntiae]
g1137	--	--	Molecular Function: nucleotide binding (GO:0000166);; Molecular Function: adenyl-nucleotide exchange factor activity (GO:0000774);; Biological Process: cytoplasmic translation (GO:0002181);; Molecular Function: molecular_function (GO:0003674);; Molecular Function: binding (GO:0005488);; Cellular Component: cellular_component (GO:0005575);; Cellular Component: intracellular (GO:0005622);; Cellular…	--	--	--	--	Nucleotide exchange factor Fes1	--	O	Posttranslational modification, protein turnover, chaperones	Hsp70 nucleotide exchange factor FES1 [Hanseniaspora opuntiae]
g5195	--	--	Biological Process: intracellular protein transport (GO:0006886);; Biological Process: endoplasmic reticulum to Golgi vesicle-mediated transport (GO:0006888);; Molecular Function: zinc ion binding (GO:0008270);; Cellular Component: COPII vesicle coat (GO:0030127);;	K14007|5.8e-49|kla:KLLA0_F03729g|K14007 protein transport protein SEC24 | (RefSeq) uncharacterized protein	Protein processing in endoplasmic reticulum (ko04141)	[U]	Intracellular trafficking, secretion, and vesicular transport	Gelsolin repeat	Protein transport protein SEC24 OS=Kluyveromyces lactis (strain ATCC 8585 / CBS 2359 / DSM 70799 / NBRC 1267 / NRRL Y-1140 / WM37) OX=284590 GN=SEC24 PE=3 SV=1	U	Intracellular trafficking, secretion, and vesicular transport	Protein transport protein SEC24 [Hanseniaspora opuntiae]
g2770	--	--	Molecular Function: translation initiation factor activity (GO:0003743);;	--	--	--	--	Eukaryotic translation initiation factor 3 subunit G	--	J	Translation, ribosomal structure and biogenesis	Eukaryotic translation initiation factor 3 subunit G [Hanseniaspora opuntiae]
g186	--	--	Molecular Function: transcription coregulator activity (GO:0003712);; Biological Process: regulation of transcription by RNA polymerase II (GO:0006357);; Cellular Component: mediator complex (GO:0016592);;	K15138|3.1e-24|kaf:KAFR_0L01940|K15138 mediator of RNA polymerase II transcription subunit 19, fungi type | (RefSeq) KAFR0L01940; hypothetical protein	--	--	--	Rox3 mediator complex subunit	Mediator of RNA polymerase II transcription subunit 19 OS=Candida glabrata (strain ATCC 2001 / CBS 138 / JCM 3761 / NBRC 0622 / NRRL Y-65) OX=284593 GN=ROX3 PE=3 SV=1	K	Transcription	Mediator of RNA polymerase II transcription subunit 19 [Hanseniaspora opuntiae]
g2443	--	--	Cellular Component: mitochondrion (GO:0005739);; Cellular Component: integral component of membrane (GO:0016021);; Molecular Function: ribosome binding (GO:0043022);;	K17800|5.1e-75|ago:AGOS_AAR032W|K17800 LETM1 and EF-hand domain-containing protein 1, mitochondrial | (RefSeq) AAR032Wp	Mitophagy - yeast (ko04139)	[S]	Function unknown	LETM1-like protein	LETM1 domain-containing protein YLH47, mitochondrial OS=Saccharomyces cerevisiae (strain ATCC 204508 / S288c) OX=559292 GN=YLH47 PE=1 SV=1	U	Intracellular trafficking, secretion, and vesicular transport	LETM1 domain-containing protein YLH47, mitochondrial [Hanseniaspora opuntiae]
g4461	--	--	Molecular Function: structural constituent of ribosome (GO:0003735);; Biological Process: translation (GO:0006412);; Cellular Component: cytosolic small ribosomal subunit (GO:0022627);;	K02984|4.6e-36|vpo:Kpol_1001p12|K02984 small subunit ribosomal protein S3Ae | (RefSeq) hypothetical protein	Ribosome (ko03010)	[J]	Translation, ribosomal structure and biogenesis	Ribosomal S3Ae family	40S ribosomal protein S1 OS=Vanderwaltozyma polyspora (strain ATCC 22028 / DSM 70294) OX=436907 GN=RPS1 PE=3 SV=1	J	Translation, ribosomal structure and biogenesis	probable 40S ribosomal protein S1-A [Hanseniaspora guilliermondii]
g726	[F]	Nucleotide transport and metabolism	Molecular Function: adenylate kinase activity (GO:0004017);; Molecular Function: ATP binding (GO:0005524);;	K00939|1.1e-36|vpo:Kpol_1032p53|K00939 adenylate kinase [EC:2.7.4.3] | (RefSeq) hypothetical protein	Purine metabolism (ko00230);; Thiamine metabolism (ko00730)	[F]	Nucleotide transport and metabolism	Adenylate kinase	GTP:AMP phosphotransferase, mitochondrial OS=Saccharomyces cerevisiae OX=4932 GN=ADK2 PE=1 SV=1	F	Nucleotide transport and metabolism	Adenylate kinase 4, mitochondrial [Hanseniaspora opuntiae]
g4811	[T]	Signal transduction mechanisms	Molecular Function: protein kinase activity (GO:0004672);; Molecular Function: ATP binding (GO:0005524);;	K15361|1.7e-43|ani:AN0115.2|K15361 WD repeat-containing protein 48 | (RefSeq) hypothetical protein	--	[D]	Cell cycle control, cell division, chromosome partitioning	Protein kinase domain	Nitrogen permease reactivator protein OS=Saccharomyces cerevisiae (strain ATCC 204508 / S288c) OX=559292 GN=NPR1 PE=1 SV=2	D	Cell cycle control, cell division, chromosome partitioning	Nitrogen permease reactivator protein [Hanseniaspora opuntiae]
g4555	--	--	Molecular Function: oxidoreductase activity (GO:0016491);;	K17742|4.6e-10|tdl:TDEL_0B02360|K17742 sorbose reductase [EC:1.1.1.289] | (RefSeq) TDEL0B02360; hypothetical protein	Fructose and mannose metabolism (ko00051)	--	--	short chain dehydrogenase	NADP-dependent mannitol dehydrogenase OS=Alternaria alternata OX=5599 PE=1 SV=2	Q	Secondary metabolites biosynthesis, transport and catabolism	Sorbose reductase SOU2 [Hanseniaspora opuntiae]
g2695	[P]	Inorganic ion transport and metabolism	Cellular Component: integral component of membrane (GO:0016021);;	K16073|1.6e-107|sce:YOL130W|K16073 magnesium transporter | (RefSeq) ALR1, SWC3; Mg(2+) transporter ALR1	--	--	--	CorA-like Mg2+ transporter protein	Magnesium transporter ALR1 OS=Saccharomyces cerevisiae (strain ATCC 204508 / S288c) OX=559292 GN=ALR1 PE=1 SV=1	P	Inorganic ion transport and metabolism	Magnesium transporter ALR1 [Hanseniaspora opuntiae]
g3752	--	--	Biological Process: transcription by RNA polymerase II (GO:0006366);;	K20826|9.5e-37|sce:YDR527W|	--	[S]	Function unknown	RPAP1-like, C-terminal	RNA polymerase II-associated protein RBA50 OS=Saccharomyces cerevisiae (strain ATCC 204508 / S288c) OX=559292 GN=RBA50 PE=1 SV=2	S	Function unknown	RNA polymerase II-associated protein RBA50 [Hanseniaspora opuntiae]
g805	--	--	--	--	--	--	--	--	--	--	--	hypothetical protein AWRI3578_g2713 [Hanseniaspora opuntiae]
g4884	--	--	--	--	--	--	--	--	--	--	--	Morphogenesis-related protein MSB1 [Hanseniaspora opuntiae]
g1644	--	--	--	--	--	--	--	--	--	--	--	hypothetical protein AWRI3578_g1790 [Hanseniaspora opuntiae]
g4248	[R]	General function prediction only	Molecular Function: molecular_function (GO:0003674);; Molecular Function: catalytic activity (GO:0003824);; Cellular Component: cellular_component (GO:0005575);; Cellular Component: intracellular (GO:0005622);; Cellular Component: obsolete cell (GO:0005623);; Cellular Component: cytoplasm (GO:0005737);; Cellular Component: mitochondrion (GO:0005739);; Cellular Component: mitochondrial envelope (G…	K07019|8.3e-51|cgr:CAGL0M06237g|K07019 uncharacterized protein | (RefSeq) uncharacterized protein	--	[R]	General function prediction only	alpha/beta hydrolase fold	Medium-chain fatty acid ethyl ester synthase/esterase 2 OS=Saccharomyces cerevisiae (strain ATCC 204508 / S288c) OX=559292 GN=EHT1 PE=1 SV=1	S	Function unknown	Medium-chain fatty acid ethyl ester synthase/esterase 1 [Hanseniaspora opuntiae]
g2085	--	--	Biological Process: flocculation (GO:0000128);;	--	--	--	--	--	--	--	--	hypothetical protein AWRI3578_g58 [Hanseniaspora opuntiae]
g2835	--	--	--	--	--	--	--	--	--	--	--	hypothetical protein AWRI3578_g1900 [Hanseniaspora opuntiae]
g3971	--	--	Cellular Component: P-body (GO:0000932);; Molecular Function: molecular_function (GO:0003674);; Molecular Function: nucleic acid binding (GO:0003676);; Molecular Function: RNA binding (GO:0003723);; Molecular Function: mRNA binding (GO:0003729);; Molecular Function: binding (GO:0005488);; Cellular Component: cellular_component (GO:0005575);; Cellular Component: intracellular (GO:0005622);; Cellul…	--	--	--	--	--	Protein RMD9, mitochondrial OS=Saccharomyces cerevisiae (strain ATCC 204508 / S288c) OX=559292 GN=RMD9 PE=1 SV=1	C	Energy production and conversion	Protein RMD9-like, mitochondrial [Hanseniaspora opuntiae]
g277	--	--	Cellular Component: integral component of membrane (GO:0016021);;	--	--	--	--	--	--	--	--	hypothetical protein AWRI3578_g2735 [Hanseniaspora opuntiae]
g237	--	--	--	--	--	--	--	--	--	--	--	hypothetical protein AWRI3578_g1388 [Hanseniaspora opuntiae]
g471	--	--	Cellular Component: integral component of membrane (GO:0016021);;	K14315|1.0e-35|kaf:KAFR_0C05640|K14315 nucleoporin NDC1 | (RefSeq) KAFR0C05640; hypothetical protein	RNA transport (ko03013)	--	--	Nucleoporin protein Ndc1-Nup	Nucleoporin NDC1 OS=Saccharomyces cerevisiae (strain ATCC 204508 / S288c) OX=559292 GN=NDC1 PE=1 SV=1	U	Intracellular trafficking, secretion, and vesicular transport	Nucleoporin NDC1 [Hanseniaspora opuntiae]
g2321	--	--	Cellular Component: cytoplasm (GO:0005737);; Biological Process: vesicle-mediated transport (GO:0016192);; Molecular Function: protein-lysine N-methyltransferase activity (GO:0016279);;	K22856|2.3e-26|kla:KLLA0_C07931g|K22856 EEF1A lysine methyltransferase 2 [EC:2.1.1.-] | (RefSeq) uncharacterized protein	--	[R]	General function prediction only	Methyltransferase domain	Protein-lysine N-methyltransferase EFM4 OS=Saccharomyces cerevisiae (strain ATCC 204508 / S288c) OX=559292 GN=EFM4 PE=1 SV=1	H	Coenzyme transport and metabolism	Protein-lysine N-methyltransferase EFM4 [Hanseniaspora opuntiae]
g311	--	--	Biological Process: RNA processing (GO:0006396);;	K13217|3.8e-38|vpo:Kpol_1031p59|K13217 pre-mRNA-processing factor 39 | (RefSeq) hypothetical protein	--	[A]	RNA processing and modification	--	U1 small nuclear ribonucleoprotein component PRP42 OS=Saccharomyces cerevisiae (strain ATCC 204508 / S288c) OX=559292 GN=PRP42 PE=1 SV=1	A	RNA processing and modification	U1 small nuclear ribonucleoprotein component PRP42 [Hanseniaspora opuntiae]
g4388	[H]	Coenzyme transport and metabolism	Molecular Function: pantothenate kinase activity (GO:0004594);; Molecular Function: ATP binding (GO:0005524);; Biological Process: coenzyme A biosynthetic process (GO:0015937);;	K09680|4.0e-39|ndi:NDAI_0F04600|K09680 type II pantothenate kinase [EC:2.7.1.33] | (RefSeq) NDAI0F04600; hypothetical protein	Pantothenate and CoA biosynthesis (ko00770)	[H]	Coenzyme transport and metabolism	Fumble	Pantothenate kinase CAB1 OS=Saccharomyces cerevisiae (strain ATCC 204508 / S288c) OX=559292 GN=CAB1 PE=1 SV=1	H	Coenzyme transport and metabolism	Pantothenate kinase CAB1 [Hanseniaspora opuntiae]
g1510	--	--	Molecular Function: RNA binding (GO:0003723);;	--	--	--	--	RNA recognition motif. (a.k.a. RRM, RBD, or RNP domain)	--	A	RNA processing and modification	putative RNA-binding protein [Hanseniaspora opuntiae]
g362	--	--	Molecular Function: protein binding (GO:0005515);;	--	--	--	--	N terminus of Rad21 / Rec8 like protein	--	--	--	hypothetical protein AWRI3578_g3513 [Hanseniaspora opuntiae]
g1385	--	--	Cellular Component: cellular_component (GO:0005575);; Cellular Component: intracellular (GO:0005622);; Cellular Component: obsolete cell (GO:0005623);; Cellular Component: nucleus (GO:0005634);; Cellular Component: cytoplasm (GO:0005737);; Cellular Component: cytosol (GO:0005829);; Biological Process: nucleobase-containing compound metabolic process (GO:0006139);; Biological Process: DNA metaboli…	--	--	--	--	DNA mismatch repair protein HSM3, C terminal domain	--	L	Replication, recombination and repair	hypothetical protein AWRI3578_g1150 [Hanseniaspora opuntiae]
g2874	--	--	Molecular Function: chitin synthase activity (GO:0004100);; Biological Process: chitin biosynthetic process (GO:0006031);; Cellular Component: integral component of membrane (GO:0016021);;	K00698|1.6e-45|lth:KLTH0B07392g|K00698 chitin synthase [EC:2.4.1.16] | (RefSeq) KLTH0B07392p	Amino sugar and nucleotide sugar metabolism (ko00520)	[M]	Cell wall/membrane/envelope biogenesis	--	Chitin synthase 1 OS=Saccharomyces cerevisiae (strain ATCC 204508 / S288c) OX=559292 GN=CHS1 PE=1 SV=2	M	Cell wall/membrane/envelope biogenesis	Chitin synthase 1 [Hanseniaspora opuntiae]
g3358	--	--	Cellular Component: protein phosphatase type 2A complex (GO:0000159);; Biological Process: signal transduction (GO:0007165);; Molecular Function: protein phosphatase regulator activity (GO:0019888);;	K11584|2.4e-52|kmx:KLMA_20346|K11584 serine/threonine-protein phosphatase 2A regulatory subunit B' | (RefSeq) RTS1; serine/threonine-protein phosphatase 2A 56 kDa regulatory subunit delta isoform	mRNA surveillance pathway (ko03015);; Meiosis - yeast (ko04113)	[T]	Signal transduction mechanisms	Protein phosphatase 2A regulatory B subunit (B56 family)	Serine/threonine-protein phosphatase 2A 56 kDa regulatory subunit delta isoform OS=Saccharomyces cerevisiae (strain ATCC 204508 / S288c) OX=559292 GN=RTS1 PE=1 SV=2	T	Signal transduction mechanisms	Serine/threonine-protein phosphatase 2A regulatory subunit delta isoform [Hanseniaspora opuntiae]
g4768	--	--	Cellular Component: Swr1 complex (GO:0000812);; Biological Process: histone exchange (GO:0043486);;	K11682|1.9e-07|tdl:TDEL_0H03480|K11682 SWR1-complex protein 3 | (RefSeq) TDEL0H03480; hypothetical protein	--	--	--	--	--	K	Transcription	SWR1-complex protein 3 [Hanseniaspora opuntiae]
g2144	[M]	Cell wall/membrane/envelope biogenesis	Biological Process: GPI anchor biosynthetic process (GO:0006506);; Molecular Function: transferase activity, transferring glycosyl groups (GO:0016757);;	K03857|2.4e-130|tbl:TBLA_0D01250|K03857 phosphatidylinositol N-acetylglucosaminyltransferase subunit A [EC:2.4.1.198] | (RefSeq) TBLA0D01250; hypothetical protein	Glycosylphosphatidylinositol (GPI)-anchor biosynthesis (ko00563)	[MOI]	Cell wall/membrane/envelope biogenesis;; Posttranslational modification, protein turnover, chaperones;; Lipid transport and metabolism	PIGA (GPI anchor biosynthesis)	Phosphatidylinositol N-acetylglucosaminyltransferase GPI3 subunit OS=Saccharomyces cerevisiae (strain YJM789) OX=307796 GN=SPT14 PE=3 SV=1	--	--	Phosphatidylinositol N-acetylglucosaminyltransferase GPI3 subunit [Hanseniaspora opuntiae]
g560	[Q]	Secondary metabolites biosynthesis, transport and catabolism	Molecular Function: oxidoreductase activity (GO:0016491);;	K18097|3.8e-87|cgr:CAGL0I01100g|K18097 glycerol 2-dehydrogenase (NADP+) [EC:1.1.1.156] | (RefSeq) uncharacterized protein	Glycerolipid metabolism (ko00561)	[R]	General function prediction only	Aldo/keto reductase family	Glycerol 2-dehydrogenase (NADP(+)) OS=Saccharomyces cerevisiae (strain ATCC 204508 / S288c) OX=559292 GN=GCY1 PE=1 SV=1	S	Function unknown	Glycerol 2-dehydrogenase (NADP(+)) [Hanseniaspora opuntiae]
g3820	--	--	Biological Process: transcription by RNA polymerase III (GO:0006383);;	K15201|1.4e-39|sce:YGR047C|K15201 general transcription factor 3C polypeptide 3 (transcription factor C subunit 4) | (RefSeq) TFC4, PCF1; transcription factor TFIIIC subunit TFC4	--	[K]	Transcription	Tetratricopeptide repeat	Transcription factor tau 131 kDa subunit OS=Saccharomyces cerevisiae (strain ATCC 204508 / S288c) OX=559292 GN=TFC4 PE=1 SV=1	K	Transcription	Transcription factor tau subunit [Hanseniaspora opuntiae]
g1545	--	--	Biological Process: reproduction (GO:0000003);; Biological Process: negative regulation of transcription by RNA polymerase II (GO:0000122);; Biological Process: karyogamy (GO:0000741);; Biological Process: karyogamy involved in conjugation with cellular fusion (GO:0000742);; Biological Process: conjugation (GO:0000746);; Biological Process: conjugation with cellular fusion (GO:0000747);; Molecula…	K23960|2.6e-107|ago:AGOS_AFR736C|K23960 mRNA m6A methyltransferase non-catalytic subunit | (RefSeq) AFR736Cp	--	[K]	Transcription	MT-A70	Karyogamy protein KAR4 OS=Saccharomyces cerevisiae (strain ATCC 204508 / S288c) OX=559292 GN=KAR4 PE=1 SV=1	K	Transcription	Karyogamy protein KAR4 [Hanseniaspora opuntiae]
g2622	--	--	Biological Process: cell morphogenesis (GO:0000902);; Molecular Function: phosphatidylinositol binding (GO:0035091);;	K11237|2.1e-30|erc:Ecym_1167|K11237 bud emergence protein 1 | (RefSeq) hypothetical protein	MAPK signaling pathway - yeast (ko04011)	[C]	Energy production and conversion	SH3 domain	Bud emergence protein 1 OS=Saccharomyces cerevisiae (strain ATCC 204508 / S288c) OX=559292 GN=BEM1 PE=1 SV=1	C	Energy production and conversion	Bud emergence protein 1 [Hanseniaspora opuntiae]
g1278	[J]	Translation, ribosomal structure and biogenesis	Molecular Function: RNA binding (GO:0003723);; Biological Process: RNA processing (GO:0006396);; Molecular Function: nucleotidyltransferase activity (GO:0016779);;	K00974|8.3e-41|ppa:PAS_chr2-1_0176|K00974 tRNA nucleotidyltransferase (CCA-adding enzyme) [EC:2.7.7.72 3.1.3.- 3.1.4.-] | (RefSeq) ATP (CTP):tRNA-specific tRNA nucleotidyltransferase	RNA transport (ko03013)	[J]	Translation, ribosomal structure and biogenesis	Poly A polymerase head domain	CCA tRNA nucleotidyltransferase, mitochondrial OS=Saccharomyces cerevisiae (strain ATCC 204508 / S288c) OX=559292 GN=CCA1 PE=1 SV=1	J	Translation, ribosomal structure and biogenesis	CCA tRNA nucleotidyltransferase, mitochondrial [Hanseniaspora opuntiae]
g5372	[F]	Nucleotide transport and metabolism	Biological Process: deoxyribonucleotide biosynthetic process (GO:0009263);; Molecular Function: oxidoreductase activity (GO:0016491);; Molecular Function: metal ion binding (GO:0046872);;	K10808|8.1e-75|kla:KLLA0_F15103g|K10808 ribonucleoside-diphosphate reductase subunit M2 [EC:1.17.4.1] | (RefSeq) uncharacterized protein	Purine metabolism (ko00230);; Pyrimidine metabolism (ko00240);; Glutathione metabolism (ko00480)	[F]	Nucleotide transport and metabolism	Ribonucleotide reductase, small chain	Ribonucleoside-diphosphate reductase small chain 1 OS=Saccharomyces cerevisiae (strain ATCC 204508 / S288c) OX=559292 GN=RNR2 PE=1 SV=2	F	Nucleotide transport and metabolism	Ribonucleoside-diphosphate reductase small chain 1 [Hanseniaspora opuntiae]
g2284	--	--	Molecular Function: Rho GDP-dissociation inhibitor activity (GO:0005094);; Cellular Component: cytoplasm (GO:0005737);;	K12462|9.6e-50|ndi:NDAI_0A02180|K12462 Rho GDP-dissociation inhibitor | (RefSeq) NDAI0A02180; hypothetical protein	--	[T]	Signal transduction mechanisms	RHO protein GDP dissociation inhibitor	Rho GDP-dissociation inhibitor OS=Saccharomyces cerevisiae (strain ATCC 204508 / S288c) OX=559292 GN=RDI1 PE=1 SV=1	T	Signal transduction mechanisms	Rho GDP-dissociation inhibitor [Hanseniaspora opuntiae]
g2600	--	--	Cellular Component: organellar ribosome (GO:0000313);; Cellular Component: organellar large ribosomal subunit (GO:0000315);; Molecular Function: molecular_function (GO:0003674);; Molecular Function: structural constituent of ribosome (GO:0003735);; Molecular Function: structural molecule activity (GO:0005198);; Cellular Component: cellular_component (GO:0005575);; Cellular Component: intracellula…	K17422|1.4e-07|spaa:SPAPADRAFT_58037|K17422 large subunit ribosomal protein L41 | (RefSeq) hypothetical protein	--	--	--	Mitochondrial ribosomal protein L27	--	J	Translation, ribosomal structure and biogenesis	hypothetical protein AWRI3578_g1173 [Hanseniaspora opuntiae]
g4705	[G]	Carbohydrate transport and metabolism	Molecular Function: hydrolase activity, hydrolyzing O-glycosyl compounds (GO:0004553);; Biological Process: carbohydrate metabolic process (GO:0005975);;	K05349|4.1e-45|kla:KLLA0_E14631g|K05349 beta-glucosidase [EC:3.2.1.21] | (RefSeq) uncharacterized protein	Cyanoamino acid metabolism (ko00460);; Starch and sucrose metabolism (ko00500)	--	--	Glycosyl hydrolase family 3 N terminal domain	Beta-glucosidase OS=Kluyveromyces marxianus OX=4911 PE=3 SV=1	G	Carbohydrate transport and metabolism	Beta-glucosidase [Hanseniaspora opuntiae]
g1822	--	--	--	--	--	--	--	--	--	--	--	hypothetical protein AWRI3578_g3596 [Hanseniaspora opuntiae]
g4374	--	--	Molecular Function: translation initiation factor activity (GO:0003743);; Cellular Component: transcription factor TFIIF complex (GO:0005674);; Biological Process: transcription initiation from RNA polymerase II promoter (GO:0006367);;	K03139|1.3e-67|lth:KLTH0E08646g|K03139 transcription initiation factor TFIIF subunit beta [EC:3.6.4.12] | (RefSeq) KLTH0E08646p	Basal transcription factors (ko03022)	[K]	Transcription	TFIIF, beta subunit HTH domain	Transcription initiation factor IIF subunit beta OS=Saccharomyces cerevisiae (strain ATCC 204508 / S288c) OX=559292 GN=TFG2 PE=1 SV=2	K	Transcription	Transcription initiation factor IIF subunit beta [Hanseniaspora opuntiae]
g4561	--	--	Biological Process: signal transduction (GO:0007165);;	--	--	--	--	--	--	--	--	hypothetical protein AWRI3578_g3780 [Hanseniaspora opuntiae]
g4648	--	--	Molecular Function: holocytochrome-c synthase activity (GO:0004408);; Cellular Component: mitochondrial inner membrane (GO:0005743);; Molecular Function: metal ion binding (GO:0046872);;	K01764|2.0e-70|zro:ZYRO0E00814g|K01764 cytochrome c heme-lyase [EC:4.4.1.17] | (RefSeq) hypothetical protein	Porphyrin and chlorophyll metabolism (ko00860)	[CO]	Energy production and conversion;; Posttranslational modification, protein turnover, chaperones	Cytochrome c/c1 heme lyase	Cytochrome c1 heme lyase OS=Saccharomyces cerevisiae (strain ATCC 204508 / S288c) OX=559292 GN=CYT2 PE=3 SV=1	--	--	Cytochrome c1 heme lyase [Hanseniaspora opuntiae]
g3132	[O]	Posttranslational modification, protein turnover, chaperones	Cellular Component: mitochondrial inner membrane (GO:0005743);; Cellular Component: integral component of membrane (GO:0016021);;	K14998|1.4e-30|lth:KLTH0F13970g|K14998 surfeit locus 1 family protein | (RefSeq) KLTH0F13970p	--	[C]	Energy production and conversion	SURF1 family	Cytochrome oxidase assembly protein SHY1 OS=Saccharomyces cerevisiae (strain ATCC 204508 / S288c) OX=559292 GN=SHY1 PE=1 SV=1	C	Energy production and conversion	Cytochrome oxidase assembly protein SHY1 [Hanseniaspora opuntiae]
g2758	--	--	--	--	--	--	--	--	--	--	--	hypothetical protein AWRI3578_g2409 [Hanseniaspora opuntiae]
g2761	--	--	Cellular Component: cellular_component (GO:0005575);; Cellular Component: intracellular (GO:0005622);; Cellular Component: obsolete cell (GO:0005623);; Cellular Component: cytoplasm (GO:0005737);; Biological Process: cellular protein modification process (GO:0006464);; Biological Process: proteolysis (GO:0006508);; Biological Process: ubiquitin-dependent protein catabolic process (GO:0006511);; B…	K18342|1.5e-38|kmx:KLMA_60315|K18342 OTU domain-containing protein 6 [EC:3.4.19.12] | (RefSeq) OTU2; OTU domain-containing protein 2	--	[TO]	Signal transduction mechanisms;; Posttranslational modification, protein turnover, chaperones	OTU-like cysteine protease	OTU domain-containing protein 2 OS=Saccharomyces cerevisiae (strain ATCC 204508 / S288c) OX=559292 GN=OTU2 PE=1 SV=1	O	Posttranslational modification, protein turnover, chaperones	OTU domain-containing protein 2 [Hanseniaspora opuntiae]
g3071	--	--	Molecular Function: GTPase activator activity (GO:0005096);; Biological Process: signal transduction (GO:0007165);;	K20643|2.5e-51|ncs:NCAS_0B07320|K20643 Rho GTPase-activating protein RGD1 | (RefSeq) NCAS0B07320; hypothetical protein	--	[T]	Signal transduction mechanisms	RhoGAP domain	RHO GTPase-activating protein RGD1 OS=Saccharomyces cerevisiae (strain ATCC 204508 / S288c) OX=559292 GN=RGD1 PE=1 SV=1	T	Signal transduction mechanisms	RHO GTPase-activating protein RGD1 [Hanseniaspora opuntiae]
g811	--	--	Molecular Function: GTPase activity (GO:0003924);; Molecular Function: calcium ion binding (GO:0005509);; Molecular Function: GTP binding (GO:0005525);; Biological Process: mitochondrion organization (GO:0007005);; Cellular Component: integral component of mitochondrial outer membrane (GO:0031307);;	K07870|4.7e-135|sce:YAL048C|K07870 mitochondrial Rho GTPase 1 [EC:3.6.5.-] | (RefSeq) GEM1, GON1; ERMES complex Ca(2+)-binding regulatory GTPase GEM1	--	[V]	Defense mechanisms	EF hand associated	Mitochondrial Rho GTPase 1 OS=Saccharomyces cerevisiae (strain ATCC 204508 / S288c) OX=559292 GN=GEM1 PE=1 SV=1	V	Defense mechanisms	Mitochondrial Rho GTPase 1 [Hanseniaspora opuntiae]
g3374	--	--	--	--	--	--	--	--	--	--	--	hypothetical protein AWRI3578_g2652 [Hanseniaspora opuntiae]
g4734	--	--	Molecular Function: protein binding (GO:0005515);;	--	--	--	--	GYF domain	--	--	--	hypothetical protein AWRI3578_g3804 [Hanseniaspora opuntiae]
g1652	--	--	Biological Process: endonucleolytic cleavage in ITS1 to separate SSU-rRNA from 5.8S rRNA and LSU-rRNA from tricistronic rRNA transcript (SSU-rRNA, 5.8S rRNA, LSU-rRNA) (GO:0000447);; Biological Process: maturation of 5.8S rRNA (GO:0000460);; Biological Process: maturation of SSU-rRNA from tricistronic rRNA transcript (SSU-rRNA, 5.8S rRNA, LSU-rRNA) (GO:0000462);; Biological Process: maturation of…	--	--	[S]	Function unknown	Fcf2 pre-rRNA processing	rRNA-processing protein FCF2 OS=Saccharomyces cerevisiae (strain ATCC 204508 / S288c) OX=559292 GN=FCF2 PE=1 SV=1	S	Function unknown	rRNA-processing protein FCF2 [Hanseniaspora opuntiae]
g4025	--	--	Biological Process: nuclear-transcribed mRNA poly(A) tail shortening (GO:0000289);; Molecular Function: RNA binding (GO:0003723);; Biological Process: mRNA processing (GO:0006397);; Cellular Component: PAN complex (GO:0031251);;	--	--	--	--	--	--	--	--	PAB-dependent poly(A)-specific ribonuclease subunit PAN3 [Hanseniaspora opuntiae]
g3861	--	--	Cellular Component: integral component of membrane (GO:0016021);; Molecular Function: transmembrane transporter activity (GO:0022857);;	--	--	--	--	Permease for cytosine/purines, uracil, thiamine, allantoin	--	P	Inorganic ion transport and metabolism	Purine-cytosine permease FCY22 [Hanseniaspora opuntiae]
g688	--	--	Cellular Component: integral component of membrane (GO:0016021);;	K11243|2.8e-12|erc:Ecym_1055|K11243 nuclear fusion protein | (RefSeq) hypothetical protein	MAPK signaling pathway - yeast (ko04011)	--	--	--	Nuclear fusion protein FUS1 OS=Saccharomyces cerevisiae (strain ATCC 204508 / S288c) OX=559292 GN=FUS1 PE=1 SV=3	U	Intracellular trafficking, secretion, and vesicular transport	hypothetical protein AWRI3578_g173 [Hanseniaspora opuntiae]
g3181	--	--	Molecular Function: hydrolase activity (GO:0016787);;	K00287|2.6e-10|spo:SPCC1223.08c|K00287 dihydrofolate reductase [EC:1.5.1.3] | (RefSeq) dfr1; dihydrofolate reductase Dfr1	One carbon pool by folate (ko00670);; Folate biosynthesis (ko00790)	[E]	Amino acid transport and metabolism	Serine hydrolase (FSH1)	Family of serine hydrolases 1 OS=Saccharomyces cerevisiae (strain ATCC 204508 / S288c) OX=559292 GN=FSH1 PE=1 SV=1	E	Amino acid transport and metabolism	Family of serine hydrolases 1 [Hanseniaspora opuntiae]
g2317	--	--	Molecular Function: SNAP receptor activity (GO:0005484);; Biological Process: intracellular protein transport (GO:0006886);; Cellular Component: integral component of membrane (GO:0016021);; Biological Process: vesicle-mediated transport (GO:0016192);;	K08486|3.2e-80|lth:KLTH0H03168g|K08486 syntaxin 1B/2/3 | (RefSeq) KLTH0H03168p	SNARE interactions in vesicular transport (ko04130)	[U]	Intracellular trafficking, secretion, and vesicular transport	Syntaxin	Protein SSO2 OS=Saccharomyces cerevisiae (strain ATCC 204508 / S288c) OX=559292 GN=SSO2 PE=1 SV=2	U	Intracellular trafficking, secretion, and vesicular transport	PREDICTED: protein SSO1-like [Pyrus x bretschneideri]
g2805	--	--	--	--	--	--	--	--	--	--	--	hypothetical protein AWRI3578_g56 [Hanseniaspora opuntiae]
g3104	--	--	Cellular Component: integral component of membrane (GO:0016021);;	K14773|6.0e-116|ssl:SS1G_12859|K14773 U3 small nucleolar RNA-associated protein 23 | (RefSeq) conserved hypothetical protein	--	[S]	Function unknown	Protein of unknown function (DUF726)	Probable lipase MIL1 OS=Saccharomyces cerevisiae (strain ATCC 204508 / S288c) OX=559292 GN=MIL1 PE=1 SV=2	S	Function unknown	putative membrane protein [Hanseniaspora opuntiae]
g2393	--	--	Molecular Function: translation initiation factor activity (GO:0003743);;	K03241|1.2e-41|tpf:TPHA_0D01480|K03241 translation initiation factor eIF-2B subunit gamma | (RefSeq) TPHA0D01480; hypothetical protein	RNA transport (ko03013)	[J]	Translation, ribosomal structure and biogenesis	--	Translation initiation factor eIF-2B subunit gamma OS=Saccharomyces cerevisiae (strain ATCC 204508 / S288c) OX=559292 GN=GCD1 PE=1 SV=3	J	Translation, ribosomal structure and biogenesis	Translation initiation factor eIF-2B subunit gamma [Hanseniaspora opuntiae]
g3259	--	--	Biological Process: regulation of cyclin-dependent protein serine/threonine kinase activity (GO:0000079);; Molecular Function: protein kinase binding (GO:0019901);;	K06654|2.4e-41|vpo:Kpol_1037p30|K06654 phosphate system cyclin PHO80 | (RefSeq) hypothetical protein	Cell cycle - yeast (ko04111)	[R]	General function prediction only	Cyclin	PHO85 cyclin PHO80 OS=Saccharomyces cerevisiae (strain ATCC 204508 / S288c) OX=559292 GN=PHO80 PE=1 SV=3	S	Function unknown	uncharacterized protein HGUI_00708 [Hanseniaspora guilliermondii]
g4273	[EH]	Amino acid transport and metabolism;; Coenzyme transport and metabolism	Molecular Function: magnesium ion binding (GO:0000287);; Molecular Function: acetolactate synthase activity (GO:0003984);; Biological Process: isoleucine biosynthetic process (GO:0009097);; Biological Process: valine biosynthetic process (GO:0009099);; Molecular Function: thiamine pyrophosphate binding (GO:0030976);; Molecular Function: flavin adenine dinucleotide binding (GO:0050660);;	K01652|7.7e-91|zro:ZYRO0G19954g|K01652 acetolactate synthase I/II/III large subunit [EC:2.2.1.6] | (RefSeq) hypothetical protein	Valine, leucine and isoleucine biosynthesis (ko00290);; Butanoate metabolism (ko00650);; C5-Branched dibasic acid metabolism (ko00660);; Pantothenate and CoA biosynthesis (ko00770);; 2-Oxocarboxylic acid metabolism (ko01210);; Biosynthesis of amino acids (ko01230)	[EH]	Amino acid transport and metabolism;; Coenzyme transport and metabolism	Thiamine pyrophosphate enzyme, N-terminal TPP binding domain	Acetolactate synthase catalytic subunit, mitochondrial OS=Saccharomyces cerevisiae (strain ATCC 204508 / S288c) OX=559292 GN=ILV2 PE=1 SV=1	H	Coenzyme transport and metabolism	Acetolactate synthase catalytic subunit, mitochondrial [Hanseniaspora opuntiae]
g1554	[EH]	Amino acid transport and metabolism;; Coenzyme transport and metabolism	Molecular Function: catalytic activity (GO:0003824);;	K00953|2.2e-43|tbl:TBLA_0E02660|K00953 FAD synthetase [EC:2.7.7.2] | (RefSeq) TBLA0E02660; hypothetical protein	Riboflavin metabolism (ko00740)	[EH]	Amino acid transport and metabolism;; Coenzyme transport and metabolism	Phosphoadenosine phosphosulfate reductase family	FAD synthase OS=Saccharomyces cerevisiae (strain ATCC 204508 / S288c) OX=559292 GN=FAD1 PE=1 SV=1	--	--	FAD synthase [Hanseniaspora opuntiae]
g1396	[F]	Nucleotide transport and metabolism	Molecular Function: adenylate kinase activity (GO:0004017);; Molecular Function: ATP binding (GO:0005524);;	K00939|6.2e-37|vpo:Kpol_1032p53|K00939 adenylate kinase [EC:2.7.4.3] | (RefSeq) hypothetical protein	Purine metabolism (ko00230);; Thiamine metabolism (ko00730)	[F]	Nucleotide transport and metabolism	Adenylate kinase	GTP:AMP phosphotransferase, mitochondrial OS=Saccharomyces cerevisiae OX=4932 GN=ADK2 PE=1 SV=1	F	Nucleotide transport and metabolism	Adenylate kinase 4, mitochondrial [Hanseniaspora opuntiae]
g1269	--	--	Molecular Function: nucleotide binding (GO:0000166);; Molecular Function: adenyl-nucleotide exchange factor activity (GO:0000774);; Biological Process: cytoplasmic translation (GO:0002181);; Molecular Function: molecular_function (GO:0003674);; Molecular Function: binding (GO:0005488);; Cellular Component: cellular_component (GO:0005575);; Cellular Component: intracellular (GO:0005622);; Cellular…	--	--	--	--	Nucleotide exchange factor Fes1	--	O	Posttranslational modification, protein turnover, chaperones	Hsp70 nucleotide exchange factor FES1 [Hanseniaspora opuntiae]
g4864	--	--	Biological Process: cell cycle checkpoint (GO:0000075);; Cellular Component: protein phosphatase type 2A complex (GO:0000159);; Biological Process: mitotic cell cycle (GO:0000278);; Biological Process: cytokinesis (GO:0000910);; Molecular Function: molecular_function (GO:0003674);; Cellular Component: cellular_component (GO:0005575);; Cellular Component: intracellular (GO:0005622);; Cellular Comp…	K03456|1.3e-43|lth:KLTH0D02530g|K03456 serine/threonine-protein phosphatase 2A regulatory subunit A | (RefSeq) KLTH0D02530p	mRNA surveillance pathway (ko03015);; Cell cycle - yeast (ko04111);; Meiosis - yeast (ko04113)	[T]	Signal transduction mechanisms	HEAT repeat	Protein phosphatase PP2A regulatory subunit A OS=Saccharomyces cerevisiae (strain ATCC 204508 / S288c) OX=559292 GN=TPD3 PE=1 SV=3	T	Signal transduction mechanisms	Protein phosphatase PP2A regulatory subunit A [Hanseniaspora opuntiae]
g2258	[G]	Carbohydrate transport and metabolism	Cellular Component: integral component of membrane (GO:0016021);; Molecular Function: transmembrane transporter activity (GO:0022857);;	K08176|1.4e-15|gtr:GLOTRDRAFT_80061|K08176 MFS transporter, PHS family, inorganic phosphate transporter | (RefSeq) phosphate transporter	--	--	--	Sugar (and other) transporter	Glycerophosphocholine permease GIT4 OS=Candida albicans (strain SC5314 / ATCC MYA-2876) OX=237561 GN=GIT4 PE=1 SV=1	P	Inorganic ion transport and metabolism	putative metabolite transport protein [Hanseniaspora opuntiae]
g3079	[E]	Amino acid transport and metabolism	Biological Process: cellular amino acid metabolic process (GO:0006520);; Molecular Function: amino acid binding (GO:0016597);; Molecular Function: carboxyl- or carbamoyltransferase activity (GO:0016743);;	K00611|3.6e-102|lth:KLTH0H09526g|K00611 ornithine carbamoyltransferase [EC:2.1.3.3] | (RefSeq) KLTH0H09526p	Arginine biosynthesis (ko00220);; Biosynthesis of amino acids (ko01230)	[E]	Amino acid transport and metabolism	Aspartate/ornithine carbamoyltransferase, Asp/Orn binding domain	Ornithine carbamoyltransferase OS=Saccharomyces cerevisiae (strain ATCC 204508 / S288c) OX=559292 GN=ARG3 PE=1 SV=1	E	Amino acid transport and metabolism	Ornithine carbamoyltransferase [Hanseniaspora opuntiae]
g4979	--	--	Cellular Component: nucleus (GO:0005634);; Biological Process: ribosome biogenesis (GO:0042254);;	K14799|1.0e-50|kla:KLLA0_E05149g|K14799 pre-rRNA-processing protein TSR1 | (RefSeq) uncharacterized protein	--	[S]	Function unknown	--	Ribosome biogenesis protein TSR1 OS=Saccharomyces cerevisiae (strain ATCC 204508 / S288c) OX=559292 GN=TSR1 PE=1 SV=1	S	Function unknown	Ribosome biogenesis protein TSR1 [Hanseniaspora opuntiae]
g741	[V]	Defense mechanisms	Molecular Function: hydrolase activity (GO:0016787);;	K01515|1.3e-41|tpf:TPHA_0M01610|K01515 ADP-ribose pyrophosphatase [EC:3.6.1.13] | (RefSeq) TPHA0M01610; hypothetical protein	Purine metabolism (ko00230)	[L]	Replication, recombination and repair	NUDIX domain	--	L	Replication, recombination and repair	ADP-ribose pyrophosphatase [Hanseniaspora opuntiae]
g3407	--	--	Cellular Component: integral component of membrane (GO:0016021);; Molecular Function: transmembrane transporter activity (GO:0022857);;	--	--	[G]	Carbohydrate transport and metabolism	--	Probable transporter MCH4 OS=Saccharomyces cerevisiae (strain ATCC 204508 / S288c) OX=559292 GN=MCH4 PE=1 SV=1	--	--	Riboflavin transporter MCH5 [Hanseniaspora opuntiae]
g5126	--	--	--	--	--	--	--	--	--	--	--	hypothetical protein AWRI3578_g1222 [Hanseniaspora opuntiae]
g2871	--	--	Biological Process: endonucleolytic cleavage in ITS1 to separate SSU-rRNA from 5.8S rRNA and LSU-rRNA from tricistronic rRNA transcript (SSU-rRNA, 5.8S rRNA, LSU-rRNA) (GO:0000447);; Biological Process: maturation of 5.8S rRNA (GO:0000460);; Biological Process: maturation of SSU-rRNA from tricistronic rRNA transcript (SSU-rRNA, 5.8S rRNA, LSU-rRNA) (GO:0000462);; Biological Process: maturation of…	K14553|1.3e-37|cgr:CAGL0H02937g|K14553 U3 small nucleolar RNA-associated protein 18 | (RefSeq) uncharacterized protein	Ribosome biogenesis in eukaryotes (ko03008)	[R]	General function prediction only	Anaphase-promoting complex subunit 4 WD40 domain	U3 small nucleolar RNA-associated protein 18 OS=Saccharomyces cerevisiae (strain ATCC 204508 / S288c) OX=559292 GN=UTP18 PE=1 SV=1	S	Function unknown	U3 small nucleolar RNA-associated protein 18 [Hanseniaspora opuntiae]
g5045	--	--	Molecular Function: magnesium ion binding (GO:0000287);; Molecular Function: 3-oxoacyl-[acyl-carrier-protein] synthase activity (GO:0004315);; Molecular Function: 3-oxoacyl-[acyl-carrier-protein] reductase (NADPH) activity (GO:0004316);; Molecular Function: fatty-acyl-CoA synthase activity (GO:0004321);; Molecular Function: holo-[acyl-carrier-protein] synthase activity (GO:0008897);; Biological P…	K00667|2.2e-47|ago:AGOS_AFL138W|K00667 fatty acid synthase subunit alpha, fungi type [EC:2.3.1.86] | (RefSeq) AFL138Wp	Fatty acid biosynthesis (ko00061);; Fatty acid metabolism (ko01212)	--	--	--	Fatty acid synthase subunit alpha OS=Lachancea kluyveri OX=4934 GN=FAS2 PE=3 SV=1	Q	Secondary metabolites biosynthesis, transport and catabolism	PREDICTED: fatty acid synthase subunit alpha-like [Pyrus x bretschneideri]
g3628	--	--	Molecular Function: GTPase activator activity (GO:0005096);; Biological Process: signal transduction (GO:0007165);;	--	--	--	--	--	--	--	--	GTPase-activating protein BEM3 [Hanseniaspora opuntiae]
g4508	--	--	Biological Process: single strand break repair (GO:0000012);; Molecular Function: molecular_function (GO:0003674);; Molecular Function: nucleic acid binding (GO:0003676);; Molecular Function: DNA binding (GO:0003677);; Molecular Function: double-stranded DNA binding (GO:0003690);; Molecular Function: catalytic activity (GO:0003824);; Molecular Function: binding (GO:0005488);; Cellular Component: …	K08075|2.3e-13|vpo:Kpol_1032p78|K08075 polynucleotide 3'-phosphatase [EC:3.1.3.32] | (RefSeq) hypothetical protein	--	--	--	Polynucleotide kinase 3 phosphatase	Polynucleotide 3'-phosphatase OS=Saccharomyces mikatae OX=114525 GN=TPP1 PE=3 SV=1	L	Replication, recombination and repair	hypothetical protein AWRI3578_g2002 [Hanseniaspora opuntiae]
g1929	--	--	Molecular Function: DNA binding (GO:0003677);; Cellular Component: nucleus (GO:0005634);;	K09425|6.7e-29|dha:DEHA2C15378g|K09425 Myb-like DNA-binding protein FlbD | (RefSeq) DEHA2C15378p	--	[K]	Transcription	Myb-like DNA-binding domain	Myb-like DNA-binding protein myb-1 OS=Neurospora crassa (strain ATCC 24698 / 74-OR23-1A / CBS 708.71 / DSM 1257 / FGSC 987) OX=367110 GN=rca-1 PE=3 SV=2	K	Transcription	Myb-like DNA-binding protein myb-1 [Hanseniaspora opuntiae]
g429	--	--	Biological Process: protein folding (GO:0006457);; Cellular Component: prefoldin complex (GO:0016272);;	--	--	[O]	Posttranslational modification, protein turnover, chaperones	Prefoldin subunit	Prefoldin subunit 3 OS=Saccharomyces cerevisiae (strain ATCC 204508 / S288c) OX=559292 GN=PAC10 PE=1 SV=1	O	Posttranslational modification, protein turnover, chaperones	Prefoldin subunit 3 [Hanseniaspora opuntiae]
g4902	--	--	Molecular Function: GTPase activator activity (GO:0005096);; Biological Process: signal transduction (GO:0007165);;	--	--	--	--	--	--	--	--	RHO GTPase-activating protein RGD1 [Hanseniaspora opuntiae]
g3301	--	--	Cellular Component: integral component of membrane (GO:0016021);;	K24083|3.6e-06|clu:CLUG_03482|K24083 abhydrolase domain-containing protein 13 [EC:3.-.-.-] | (RefSeq) hypothetical protein	--	--	--	--	--	--	--	putative membrane protein [Hanseniaspora opuntiae]
g3907	--	--	Molecular Function: protein heterodimerization activity (GO:0046982);;	K02326|2.4e-08|ppa:PAS_chr2-1_0100|K02326 DNA polymerase epsilon subunit 3 [EC:2.7.7.7] | (RefSeq) Shared subunit of DNA polymerase (II) epsilon and of ISW2/yCHRAC chromatin accessibility complex	DNA replication (ko03030);; Base excision repair (ko03410);; Nucleotide excision repair (ko03420)	[K]	Transcription	Histone-like transcription factor (CBF/NF-Y) and archaeal histone	DNA polymerase epsilon subunit D OS=Saccharomyces cerevisiae (strain ATCC 204508 / S288c) OX=559292 GN=DPB4 PE=1 SV=1	--	--	hypothetical protein FOG48_01629 [Hanseniaspora uvarum]
g4425	--	--	Molecular Function: aminopeptidase activity (GO:0004177);; Molecular Function: manganese ion binding (GO:0030145);;	--	--	--	--	--	--	--	--	related to putative Xaa-Pro dipeptidase [Hanseniaspora guilliermondii]
g1905	--	--	Molecular Function: 1-phosphatidylinositol binding (GO:0005545);; Cellular Component: clathrin-coated vesicle (GO:0030136);; Molecular Function: clathrin binding (GO:0030276);; Biological Process: clathrin coat assembly (GO:0048268);;	K20044|1.1e-39|lth:KLTH0B04554g|K20044 phosphatidylinositol-binding clathrin assembly protein | (RefSeq) KLTH0B04554p	--	[TU]	Signal transduction mechanisms;; Intracellular trafficking, secretion, and vesicular transport	ANTH domain	Clathrin coat assembly protein AP180A OS=Saccharomyces cerevisiae (strain ATCC 204508 / S288c) OX=559292 GN=YAP1801 PE=1 SV=1	--	--	Clathrin coat assembly protein [Hanseniaspora opuntiae]
g546	--	--	Biological Process: cell cycle checkpoint (GO:0000075);; Biological Process: regulation of cyclin-dependent protein serine/threonine kinase activity (GO:0000079);; Biological Process: mitotic cell cycle (GO:0000278);; Biological Process: cytokinesis (GO:0000910);; Biological Process: negative regulation of exit from mitosis (GO:0001100);; Biological Process: regulation of protein phosphorylation …	K02179|2.2e-34|lth:KLTH0B04334g|K02179 cell cycle arrest protein BUB2 | (RefSeq) KLTH0B04334p	Cell cycle - yeast (ko04111)	[U]	Intracellular trafficking, secretion, and vesicular transport	Rab-GTPase-TBC domain	Mitotic check point protein BUB2 OS=Saccharomyces cerevisiae (strain ATCC 204508 / S288c) OX=559292 GN=BUB2 PE=1 SV=1	U	Intracellular trafficking, secretion, and vesicular transport	Mitotic check point protein BUB2 [Hanseniaspora opuntiae]
g1183	--	--	Biological Process: reproduction (GO:0000003);; Molecular Function: single-stranded DNA endodeoxyribonuclease activity (GO:0000014);; Biological Process: meiotic DNA double-strand break processing (GO:0000706);; Biological Process: telomere maintenance (GO:0000723);; Biological Process: double-strand break repair via homologous recombination (GO:0000724);; Biological Process: recombinational repa…	--	--	--	--	--	--	L	Replication, recombination and repair	hypothetical protein AWRI3578_g1045 [Hanseniaspora opuntiae]
g4120	--	--	Cellular Component: histone acetyltransferase complex (GO:0000123);; Molecular Function: kinase activity (GO:0016301);; Biological Process: histone acetylation (GO:0016573);;	K08874|5.9e-50|erc:Ecym_1325|K08874 transformation/transcription domain-associated protein | (RefSeq) hypothetical protein	--	[TBLD]	Signal transduction mechanisms;; Chromatin structure and dynamics;; Replication, recombination and repair;; Cell cycle control, cell division, chromosome partitioning	--	Transcription-associated protein 1 OS=Saccharomyces cerevisiae (strain ATCC 204508 / S288c) OX=559292 GN=TRA1 PE=1 SV=1	--	--	Transcription-associated protein 1 [Hanseniaspora opuntiae]
g2433	--	--	Molecular Function: catalytic activity (GO:0003824);;	--	--	--	--	Male sterility protein	--	--	--	uncharacterized protein HGUI_04013 [Hanseniaspora guilliermondii]
g3740	--	--	Biological Process: mitotic sister chromatid cohesion (GO:0007064);; Cellular Component: Ctf18 RFC-like complex (GO:0031390);;	--	--	--	--	Sister chromatid cohesion protein Dcc1	--	--	--	Sister chromatid cohesion protein DCC1 [Hanseniaspora opuntiae]
g125	--	--	Cellular Component: integral component of membrane (GO:0016021);;	--	--	[U]	Intracellular trafficking, secretion, and vesicular transport	Rer1 family	Protein RER1 OS=Saccharomyces cerevisiae (strain ATCC 204508 / S288c) OX=559292 GN=RER1 PE=1 SV=2	U	Intracellular trafficking, secretion, and vesicular transport	related to Protein RER1 [Hanseniaspora guilliermondii]
g598	--	--	Molecular Function: oxidoreductase activity (GO:0016491);;	K13367|9.2e-48|ncs:NCAS_0A12730|K13367 polyamine oxidase [EC:1.5.3.17] | (RefSeq) NCAS0A12730; hypothetical protein	Arginine and proline metabolism (ko00330);; beta-Alanine metabolism (ko00410);; Pantothenate and CoA biosynthesis (ko00770)	[Q]	Secondary metabolites biosynthesis, transport and catabolism	Flavin containing amine oxidoreductase	Polyamine oxidase FMS1 OS=Saccharomyces cerevisiae (strain ATCC 204508 / S288c) OX=559292 GN=FMS1 PE=1 SV=1	H	Coenzyme transport and metabolism	Polyamine oxidase FMS1 [Hanseniaspora opuntiae]
g3793	--	--	--	--	--	--	--	--	--	--	--	Phosphatidylinositol transfer protein PDR16 [Hanseniaspora opuntiae]
g955	--	--	Molecular Function: DNA binding (GO:0003677);;	--	--	--	--	Tc5 transposase DNA-binding domain	--	S	Function unknown	hypothetical protein AWRI3578_g806 [Hanseniaspora opuntiae]
g2831	--	--	Biological Process: cell cycle checkpoint (GO:0000075);; Biological Process: mitotic cell cycle (GO:0000278);; Biological Process: negative regulation of exit from mitosis (GO:0001100);; Molecular Function: molecular_function (GO:0003674);; Molecular Function: binding (GO:0005488);; Molecular Function: protein binding (GO:0005515);; Cellular Component: cellular_component (GO:0005575);; Cellular C…	--	--	--	--	--	--	S	Function unknown	hypothetical protein AWRI3578_g3874 [Hanseniaspora opuntiae]
g55	[J]	Translation, ribosomal structure and biogenesis	Molecular Function: tryptophan-tRNA ligase activity (GO:0004830);; Molecular Function: ATP binding (GO:0005524);; Biological Process: tryptophanyl-tRNA aminoacylation (GO:0006436);;	K01867|1.8e-189|kla:KLLA0_B07733g|K01867 tryptophanyl-tRNA synthetase [EC:6.1.1.2] | (RefSeq) uncharacterized protein	Aminoacyl-tRNA biosynthesis (ko00970)	[J]	Translation, ribosomal structure and biogenesis	Sec20	Tryptophan--tRNA ligase, cytoplasmic OS=Saccharomyces cerevisiae (strain ATCC 204508 / S288c) OX=559292 GN=WRS1 PE=1 SV=1	J	Translation, ribosomal structure and biogenesis	Tryptophan--tRNA ligase, cytoplasmic [Hanseniaspora opuntiae]
g864	--	--	Cellular Component: integral component of membrane (GO:0016021);; Molecular Function: hydrolase activity (GO:0016787);;	K07252|2.7e-46|lth:KLTH0G17622g|K07252 dolichyldiphosphatase [EC:3.6.1.43] | (RefSeq) KLTH0G17622p	N-Glycan biosynthesis (ko00510)	[I]	Lipid transport and metabolism	PAP2 superfamily	Dolichyldiphosphatase OS=Saccharomyces cerevisiae (strain ATCC 204508 / S288c) OX=559292 GN=CAX4 PE=1 SV=1	I	Lipid transport and metabolism	Dolichyldiphosphatase [Hanseniaspora opuntiae]
g5131	--	--	Biological Process: reproduction (GO:0000003);; Biological Process: cell cycle checkpoint (GO:0000075);; Cellular Component: nuclear chromosome (GO:0000228);; Cellular Component: chromatin (GO:0000785);; Cellular Component: nuclear chromatin (GO:0000790);; Molecular Function: molecular_function (GO:0003674);; Cellular Component: cellular_component (GO:0005575);; Cellular Component: intracellular …	--	--	--	--	--	--	G	Carbohydrate transport and metabolism	Serine/threonine-protein phosphatase 4 regulatory subunit 3 [Hanseniaspora opuntiae]
g4764	[CE]	Energy production and conversion;; Amino acid transport and metabolism	Molecular Function: magnesium ion binding (GO:0000287);; Molecular Function: oxidoreductase activity, acting on the CH-OH group of donors, NAD or NADP as acceptor (GO:0016616);; Molecular Function: NAD binding (GO:0051287);;	K05824|7.7e-43|sce:YIL094C|K05824 homoisocitrate dehydrogenase [EC:1.1.1.87] | (RefSeq) LYS12, LYS10, LYS11; homoisocitrate dehydrogenase	Lysine biosynthesis (ko00300);; 2-Oxocarboxylic acid metabolism (ko01210);; Biosynthesis of amino acids (ko01230)	[E]	Amino acid transport and metabolism	Isocitrate/isopropylmalate dehydrogenase	Homoisocitrate dehydrogenase, mitochondrial OS=Saccharomyces cerevisiae (strain ATCC 204508 / S288c) OX=559292 GN=LYS12 PE=1 SV=1	E	Amino acid transport and metabolism	Homoisocitrate dehydrogenase, mitochondrial [Hanseniaspora opuntiae]
g2465	--	--	Biological Process: protein targeting (GO:0006605);; Molecular Function: P-P-bond-hydrolysis-driven protein transmembrane transporter activity (GO:0015450);; Cellular Component: integral component of membrane (GO:0016021);;	K07342|1.1e-12|lth:KLTH0G14674g|K07342 protein transport protein SEC61 subunit gamma and related proteins | (RefSeq) KLTH0G14674p	Protein export (ko03060);; Protein processing in endoplasmic reticulum (ko04141);; Phagosome (ko04145)	[U]	Intracellular trafficking, secretion, and vesicular transport	SecE/Sec61-gamma subunits of protein translocation complex	Protein transport protein SSS1 OS=Saccharomyces cerevisiae (strain ATCC 204508 / S288c) OX=559292 GN=SSS1 PE=1 SV=2	U	Intracellular trafficking, secretion, and vesicular transport	uncharacterized protein HGUI_02284 [Hanseniaspora guilliermondii]
g4098	--	--	--	--	--	--	--	--	--	--	--	hypothetical protein AWRI3578_g369 [Hanseniaspora opuntiae]
g76	--	--	Molecular Function: structural constituent of cell wall (GO:0005199);; Cellular Component: cell wall (GO:0005618);;	--	--	--	--	Yeast PIR protein repeat	Cell wall mannoprotein PIR1 OS=Saccharomyces cerevisiae (strain YJM789) OX=307796 GN=PIR1 PE=3 SV=1	S	Function unknown	Cell wall mannoprotein PIR1 [Hanseniaspora opuntiae]
g112	--	--	Cellular Component: cytoplasm (GO:0005737);; Biological Process: endoplasmic reticulum to Golgi vesicle-mediated transport (GO:0006888);;	K20301|1.7e-09|tbl:TBLA_0D04520|K20301 trafficking protein particle complex subunit 2 | (RefSeq) TBLA0D04520; hypothetical protein	--	[U]	Intracellular trafficking, secretion, and vesicular transport	Sedlin, N-terminal conserved region	Trafficking protein particle complex subunit 20 OS=Saccharomyces cerevisiae (strain ATCC 204508 / S288c) OX=559292 GN=TRS20 PE=1 SV=1	U	Intracellular trafficking, secretion, and vesicular transport	hypothetical protein AWRI3578_g1491 [Hanseniaspora opuntiae]
g130	--	--	--	--	--	--	--	--	--	--	--	hypothetical protein AWRI3578_g1269 [Hanseniaspora opuntiae]
g1412	--	--	Cellular Component: integral component of membrane (GO:0016021);;	--	--	[PQ]	Inorganic ion transport and metabolism;; Secondary metabolites biosynthesis, transport and catabolism	Ferric reductase like transmembrane component	Probable ferric reductase transmembrane component 8 OS=Saccharomyces cerevisiae (strain ATCC 204508 / S288c) OX=559292 GN=FRE8 PE=1 SV=1	--	--	putative ferric reductase transmembrane component 8 [Hanseniaspora opuntiae]
g3560	[J]	Translation, ribosomal structure and biogenesis	Molecular Function: magnesium ion binding (GO:0000287);; Molecular Function: RNA binding (GO:0003723);; Molecular Function: phenylalanine-tRNA ligase activity (GO:0004826);; Molecular Function: ATP binding (GO:0005524);; Cellular Component: cytoplasm (GO:0005737);; Biological Process: phenylalanyl-tRNA aminoacylation (GO:0006432);;	K01890|2.0e-53|tdl:TDEL_0C00580|K01890 phenylalanyl-tRNA synthetase beta chain [EC:6.1.1.20] | (RefSeq) TDEL0C00580; hypothetical protein	Aminoacyl-tRNA biosynthesis (ko00970)	[J]	Translation, ribosomal structure and biogenesis	Phe-tRNA synthetase beta subunit B1 domain	Phenylalanine--tRNA ligase beta subunit OS=Saccharomyces cerevisiae (strain ATCC 204508 / S288c) OX=559292 GN=FRS1 PE=1 SV=3	J	Translation, ribosomal structure and biogenesis	Phenylalanine--tRNA ligase beta subunit [Hanseniaspora opuntiae]
g1472	--	--	Cellular Component: integral component of membrane (GO:0016021);;	K15102|3.9e-68|ztr:MYCGRDRAFT_70216|K15102 solute carrier family 25 (mitochondrial phosphate transporter), member 3 | (RefSeq) hypothetical protein	--	[C]	Energy production and conversion	Mitochondrial carrier protein	Mitochondrial phosphate carrier protein 2 OS=Saccharomyces cerevisiae (strain ATCC 204508 / S288c) OX=559292 GN=PIC2 PE=1 SV=1	C	Energy production and conversion	Mitochondrial phosphate carrier protein 2 [Hanseniaspora opuntiae]
g3340	--	--	Biological Process: ubiquitin-dependent protein catabolic process (GO:0006511);;	K14015|1.4e-97|ndi:NDAI_0C05810|K14015 nuclear protein localization protein 4 homolog | (RefSeq) NDAI0C05810; hypothetical protein	Protein processing in endoplasmic reticulum (ko04141)	[YU]	Nuclear structure;; Intracellular trafficking, secretion, and vesicular transport	NPL4 family, putative zinc binding region	Nuclear protein localization protein 4 OS=Vanderwaltozyma polyspora (strain ATCC 22028 / DSM 70294) OX=436907 GN=NPL4 PE=3 SV=1	--	--	Nuclear protein localization protein 4 [Hanseniaspora opuntiae]
g5278	--	--	Cellular Component: integral component of membrane (GO:0016021);;	--	--	--	--	--	--	S	Function unknown	Protein MNN4 [Hanseniaspora opuntiae]
g5167	--	--	Molecular Function: protein serine/threonine kinase activity (GO:0004674);; Molecular Function: ATP binding (GO:0005524);;	K12761|4.0e-59|sce:YDR477W|K12761 carbon catabolite-derepressing protein kinase [EC:2.7.11.1] | (RefSeq) SNF1, CAT1, CCR1, GLC2, HAF3, PAS14; AMP-activated serine/threonine-protein kinase catalytic subunit SNF1	Meiosis - yeast (ko04113);; Autophagy - yeast (ko04138)	[T]	Signal transduction mechanisms	Protein kinase domain	Carbon catabolite-derepressing protein kinase OS=Saccharomyces cerevisiae (strain ATCC 204508 / S288c) OX=559292 GN=SNF1 PE=1 SV=1	T	Signal transduction mechanisms	Carbon catabolite-derepressing protein kinase [Hanseniaspora opuntiae]
g451	--	--	Cellular Component: Golgi membrane (GO:0000139);; Biological Process: intracellular protein transport (GO:0006886);; Biological Process: vesicle fusion with Golgi apparatus (GO:0048280);;	K20361|6.7e-94|kla:KLLA0_E05281g|K20361 intracellular protein transport protein USO1 | (RefSeq) uncharacterized protein	--	[U]	Intracellular trafficking, secretion, and vesicular transport	Uso1 / p115 like vesicle tethering protein, head region	Intracellular protein transport protein USO1 OS=Saccharomyces cerevisiae (strain ATCC 204508 / S288c) OX=559292 GN=USO1 PE=1 SV=2	U	Intracellular trafficking, secretion, and vesicular transport	Intracellular protein transport protein USO1 [Hanseniaspora opuntiae]
g4116	--	--	Biological Process: mitochondrial genome maintenance (GO:0000002);; Molecular Function: nucleic acid binding (GO:0003676);; Cellular Component: integral component of mitochondrial inner membrane (GO:0031305);;	--	--	--	--	RNA12 protein	Mitochondrial escape protein 2 OS=Kluyveromyces lactis (strain ATCC 8585 / CBS 2359 / DSM 70799 / NBRC 1267 / NRRL Y-1140 / WM37) OX=284590 GN=YME2 PE=3 SV=1	C	Energy production and conversion	Mitochondrial escape protein 2 [Hanseniaspora opuntiae]
g3502	--	--	--	--	--	--	--	Alcohol acetyltransferase	--	--	--	hypothetical protein AWRI3578_g4168 [Hanseniaspora opuntiae]
g3655	--	--	Molecular Function: dolichyl-diphosphooligosaccharide-protein glycotransferase activity (GO:0004579);; Cellular Component: endoplasmic reticulum membrane (GO:0005789);; Biological Process: protein glycosylation (GO:0006486);; Cellular Component: integral component of membrane (GO:0016021);;	K12666|3.6e-38|erc:Ecym_8278|K12666 oligosaccharyltransferase complex subunit alpha (ribophorin I) | (RefSeq) Hypothetical protein	N-Glycan biosynthesis (ko00510);; Various types of N-glycan biosynthesis (ko00513);; Protein processing in endoplasmic reticulum (ko04141)	[O]	Posttranslational modification, protein turnover, chaperones	Ribophorin I	Dolichyl-diphosphooligosaccharide--protein glycosyltransferase subunit 1 OS=Saccharomyces cerevisiae (strain ATCC 204508 / S288c) OX=559292 GN=OST1 PE=1 SV=1	G	Carbohydrate transport and metabolism	Dolichyl-diphosphooligosaccharide--protein glycosyltransferase subunit 1 [Hanseniaspora opuntiae]
g2925	--	--	Biological Process: protein glycosylation (GO:0006486);; Cellular Component: integral component of membrane (GO:0016021);; Molecular Function: transferase activity, transferring glycosyl groups (GO:0016757);;	K05535|2.6e-61|tpf:TPHA_0A04380|K05535 alpha 1,2-mannosyltransferase [EC:2.4.1.-] | (RefSeq) TPHA0A04380; hypothetical protein	Various types of N-glycan biosynthesis (ko00513)	--	--	Mannosyltransferase putative	Alpha-1,2-mannosyltransferase MNN2 OS=Saccharomyces cerevisiae (strain ATCC 204508 / S288c) OX=559292 GN=MNN2 PE=1 SV=1	G	Carbohydrate transport and metabolism	Alpha-1,2-mannosyltransferase MNN2 [Hanseniaspora opuntiae]
g4677	--	--	--	--	--	--	--	--	--	--	--	hypothetical protein AWRI3578_g3334 [Hanseniaspora opuntiae]
g1501	--	--	--	--	--	--	--	--	--	--	--	hypothetical protein AWRI3578_g3656 [Hanseniaspora opuntiae]
g2898	--	--	--	--	--	--	--	--	--	--	--	hypothetical protein AWRI3578_g2123 [Hanseniaspora opuntiae]
g2857	--	--	Biological Process: autophagosome assembly (GO:0000045);; Cellular Component: Golgi membrane (GO:0000139);; Cellular Component: storage vacuole (GO:0000322);; Cellular Component: lytic vacuole (GO:0000323);; Cellular Component: fungal-type vacuole (GO:0000324);; Cellular Component: fungal-type vacuole membrane (GO:0000329);; Cellular Component: phagophore assembly site (GO:0000407);; Biological P…	K17908|1.5e-91|kla:KLLA0_D04664g|K17908 autophagy-related protein 18 | (RefSeq) uncharacterized protein	Autophagy - other (ko04136);; Autophagy - yeast (ko04138)	[S]	Function unknown	--	Autophagy-related protein 18 OS=Kluyveromyces lactis (strain ATCC 8585 / CBS 2359 / DSM 70799 / NBRC 1267 / NRRL Y-1140 / WM37) OX=284590 GN=ATG18 PE=3 SV=1	U	Intracellular trafficking, secretion, and vesicular transport	Autophagy-related protein 18 [Hanseniaspora opuntiae]
g2330	--	--	Molecular Function: metal ion binding (GO:0046872);;	--	--	--	--	Zinc finger C-x8-C-x5-C-x3-H type (and similar)	--	S	Function unknown	mRNA decay factor CTH2 [Hanseniaspora opuntiae]
g573	--	--	--	--	--	--	--	--	--	--	--	hypothetical protein AWRI3578_g559 [Hanseniaspora opuntiae]
g4890	--	--	--	--	--	--	--	Eukaryotic aspartyl protease	--	--	--	hypothetical protein AWRI3578_g3047 [Hanseniaspora opuntiae]
g2017	[H]	Coenzyme transport and metabolism	Molecular Function: 5-amino-6-(5-phosphoribosylamino)uracil reductase activity (GO:0008703);; Biological Process: riboflavin biosynthetic process (GO:0009231);;	K14654|2.9e-32|tbl:TBLA_0F01170|K14654 2,5-diamino-6-(ribosylamino)-4(3H)-pyrimidinone 5'-phosphate reductase [EC:1.1.1.302] | (RefSeq) TBLA0F01170; hypothetical protein	Riboflavin metabolism (ko00740)	--	--	RibD C-terminal domain	2,5-diamino-6-ribosylamino-4(3H)-pyrimidinone 5'-phosphate reductase OS=Candida glabrata (strain ATCC 2001 / CBS 138 / JCM 3761 / NBRC 0622 / NRRL Y-65) OX=284593 GN=RIB7 PE=1 SV=1	H	Coenzyme transport and metabolism	uncharacterized protein HGUI_00539 [Hanseniaspora guilliermondii]
g2459	[K]	Transcription	Molecular Function: DNA binding (GO:0003677);; Molecular Function: DNA-directed 5'-3' RNA polymerase activity (GO:0003899);; Biological Process: transcription, DNA-templated (GO:0006351);; Molecular Function: ribonucleoside binding (GO:0032549);;	K03010|0.0e+00|kmx:KLMA_50187|K03010 DNA-directed RNA polymerase II subunit RPB2 [EC:2.7.7.6] | (RefSeq) RPB2; DNA-directed RNA polymerase II subunit RPB2	RNA polymerase (ko03020)	[K]	Transcription	RNA polymerase Rpb2, domain 6	DNA-directed RNA polymerase II subunit RPB2 OS=Ashbya gossypii (strain ATCC 10895 / CBS 109.51 / FGSC 9923 / NRRL Y-1056) OX=284811 GN=RPB2 PE=3 SV=1	K	Transcription	DNA-directed RNA polymerase II subunit RPB2 [Hanseniaspora opuntiae]
g3908	--	--	Molecular Function: ATP binding (GO:0005524);; Biological Process: cell division (GO:0051301);;	--	--	--	--	--	--	--	--	Cell division cycle protein 48 [Hanseniaspora opuntiae]
g4987	--	--	Molecular Function: helicase activity (GO:0004386);;	K10706|2.1e-10|vpo:Kpol_520p43|K10706 senataxin [EC:3.6.4.-] | (RefSeq) hypothetical protein	--	--	--	--	--	A	RNA processing and modification	putative ATP-dependent helicase [Hanseniaspora opuntiae]
g3880	[V]	Defense mechanisms	Molecular Function: ATP binding (GO:0005524);; Cellular Component: integral component of membrane (GO:0016021);; Molecular Function: ATPase activity (GO:0016887);; Molecular Function: ATPase-coupled transmembrane transporter activity (GO:0042626);;	K05665|8.1e-101|tbl:TBLA_0C07100|K05665 ATP-binding cassette, subfamily C (CFTR/MRP), member 1 [EC:7.6.2.3] | (RefSeq) TBLA0C07100; hypothetical protein	ABC transporters (ko02010)	[Q]	Secondary metabolites biosynthesis, transport and catabolism	ABC transporter	Oligomycin resistance ATP-dependent permease YOR1 OS=Saccharomyces cerevisiae (strain ATCC 204508 / S288c) OX=559292 GN=YOR1 PE=1 SV=1	Q	Secondary metabolites biosynthesis, transport and catabolism	Oligomycin resistance ATP-dependent permease [Hanseniaspora opuntiae]
g3641	--	--	--	--	--	--	--	--	--	--	--	hypothetical protein AWRI3578_g1219 [Hanseniaspora opuntiae]
g1559	[G]	Carbohydrate transport and metabolism	Molecular Function: alpha-mannosidase activity (GO:0004559);; Biological Process: mannose metabolic process (GO:0006013);; Molecular Function: carbohydrate binding (GO:0030246);;	K01191|5.1e-54|cgr:CAGL0E05148g|K01191 alpha-mannosidase [EC:3.2.1.24] | (RefSeq) uncharacterized protein	Other glycan degradation (ko00511)	[G]	Carbohydrate transport and metabolism	Glycosyl hydrolases family 38 C-terminal domain	Alpha-mannosidase OS=Saccharomyces cerevisiae (strain ATCC 204508 / S288c) OX=559292 GN=AMS1 PE=1 SV=2	G	Carbohydrate transport and metabolism	Alpha-mannosidase [Hanseniaspora opuntiae]
g3424	--	--	Molecular Function: phosphatase activity (GO:0016791);;	K01078|3.1e-60|sce:YBR092C|K01078 acid phosphatase [EC:3.1.3.2] | (RefSeq) PHO3; acid phosphatase PHO3	Thiamine metabolism (ko00730);; Riboflavin metabolism (ko00740)	[R]	General function prediction only	Histidine phosphatase superfamily (branch 2)	Constitutive acid phosphatase OS=Saccharomyces cerevisiae (strain ATCC 204508 / S288c) OX=559292 GN=PHO3 PE=1 SV=2	S	Function unknown	Constitutive acid phosphatase [Hanseniaspora opuntiae]
g3693	[J]	Translation, ribosomal structure and biogenesis	Biological Process: pseudouridine synthesis (GO:0001522);; Molecular Function: RNA binding (GO:0003723);; Molecular Function: pseudouridine synthase activity (GO:0009982);;	K06176|5.4e-86|tbl:TBLA_0C01830|K06176 tRNA pseudouridine13 synthase [EC:5.4.99.27] | (RefSeq) TBLA0C01830; hypothetical protein	--	[S]	Function unknown	tRNA pseudouridine synthase D (TruD)	Multisubstrate pseudouridine synthase 7 OS=Saccharomyces cerevisiae (strain ATCC 204508 / S288c) OX=559292 GN=PUS7 PE=1 SV=1	S	Function unknown	Multisubstrate pseudouridine synthase 7 [Hanseniaspora opuntiae]
g1733	--	--	Molecular Function: nucleic acid binding (GO:0003676);; Biological Process: DNA integration (GO:0015074);;	K07497|2.0e-157|sce:YGR109W-B|K07497 putative transposase | (RefSeq) gag-pol fusion protein	--	[R]	General function prediction only	RNase H-like domain found in reverse transcriptase	Transposon Ty3-G Gag-Pol polyprotein OS=Saccharomyces cerevisiae (strain ATCC 204508 / S288c) OX=559292 GN=TY3B-G PE=1 SV=3	L	Replication, recombination and repair	hypothetical protein FOG48_01051 [Hanseniaspora uvarum]
g4172	--	--	Molecular Function: RNA binding (GO:0003723);; Molecular Function: structural constituent of ribosome (GO:0003735);; Cellular Component: ribosome (GO:0005840);; Biological Process: translation (GO:0006412);; Cellular Component: ribonucleoprotein complex (GO:1990904);;	--	--	--	--	--	--	--	--	37S ribosomal protein S5, mitochondrial [Hanseniaspora opuntiae]
g1546	--	--	--	--	--	--	--	--	--	--	--	hypothetical protein AWRI3578_g124 [Hanseniaspora opuntiae]
g31	--	--	Molecular Function: molecular_function (GO:0003674);; Molecular Function: catalytic activity (GO:0003824);; Biological Process: phosphorus metabolic process (GO:0006793);; Biological Process: phosphate-containing compound metabolic process (GO:0006796);; Biological Process: biological_process (GO:0008150);; Biological Process: metabolic process (GO:0008152);; Biological Process: cellular process …	--	--	[R]	General function prediction only	--	Uncharacterized protein YMR130W OS=Saccharomyces cerevisiae (strain ATCC 204508 / S288c) OX=559292 GN=YMR130W PE=3 SV=1	S	Function unknown	Uncharacterized protein AWRI3578_g1581 [Hanseniaspora opuntiae]
g2583	--	--	--	--	--	--	--	--	--	--	--	hypothetical protein AWRI3578_g4061 [Hanseniaspora opuntiae]
g3849	--	--	Biological Process: box H/ACA snoRNP assembly (GO:0000493);; Biological Process: pseudouridine synthesis (GO:0001522);; Molecular Function: RNA binding (GO:0003723);; Cellular Component: small nucleolar ribonucleoprotein complex (GO:0005732);; Biological Process: ribosome biogenesis (GO:0042254);;	--	--	--	--	--	--	--	--	H/ACA ribonucleoprotein complex non-core subunit NAF1 [Hanseniaspora opuntiae]
g5077	--	--	--	--	--	--	--	--	--	--	--	Golgi reassembly-stacking protein 1 [Hanseniaspora opuntiae]
g4915	--	--	--	K19787|1.0e-11|mbe:MBM_00239|K19787 carnosine N-methyltransferase [EC:2.1.1.22] | (RefSeq) methyltransferase family	Histidine metabolism (ko00340)	[G]	Carbohydrate transport and metabolism	N2227-like protein	Uncharacterized protein YMR209C OS=Saccharomyces cerevisiae (strain ATCC 204508 / S288c) OX=559292 GN=YMR209C PE=1 SV=1	G	Carbohydrate transport and metabolism	Uncharacterized protein AWRI3578_g821 [Hanseniaspora opuntiae]
g4697	--	--	Molecular Function: protein binding (GO:0005515);;	--	--	[TU]	Signal transduction mechanisms;; Intracellular trafficking, secretion, and vesicular transport	Cytoskeletal-regulatory complex EF hand	Increased rDNA silencing protein 4 OS=Candida glabrata (strain ATCC 2001 / CBS 138 / JCM 3761 / NBRC 0622 / NRRL Y-65) OX=284593 GN=IRS4 PE=3 SV=1	--	--	Increased rDNA silencing protein 4 [Hanseniaspora opuntiae]
g893	--	--	--	--	--	--	--	--	54S ribosomal protein L33, mitochondrial OS=Saccharomyces cerevisiae (strain ATCC 204508 / S288c) OX=559292 GN=MRPL33 PE=1 SV=4	--	--	hypothetical protein AWRI3578_g3442 [Hanseniaspora opuntiae]
g3581	--	--	Molecular Function: guanyl-nucleotide exchange factor activity (GO:0005085);;	--	--	--	--	--	Bud site selection protein 3 homolog OS=Ashbya gossypii (strain ATCC 10895 / CBS 109.51 / FGSC 9923 / NRRL Y-1056) OX=284811 GN=BUD3 PE=3 SV=2	S	Function unknown	Bud site selection protein 3 [Hanseniaspora opuntiae]
g2868	[O]	Posttranslational modification, protein turnover, chaperones	Molecular Function: serine-type endopeptidase activity (GO:0004252);;	K01341|8.9e-132|sce:YNL238W|K01341 kexin [EC:3.4.21.61] | (RefSeq) KEX2, QDS1, SRB1, VMA45; kexin KEX2	--	[O]	Posttranslational modification, protein turnover, chaperones	Subtilase family	Kexin OS=Saccharomyces cerevisiae (strain ATCC 204508 / S288c) OX=559292 GN=KEX2 PE=1 SV=1	O	Posttranslational modification, protein turnover, chaperones	Kexin [Hanseniaspora opuntiae]
g3251	--	--	Molecular Function: translation elongation factor activity (GO:0003746);;	K03233|1.7e-07|tbl:TBLA_0J01020|K03233 elongation factor 1-gamma | (RefSeq) TBLA0J01020; hypothetical protein	--	--	--	Glutathione S-transferase, C-terminal domain	--	J	Translation, ribosomal structure and biogenesis	putative elongation factor 1 gamma [Hanseniaspora opuntiae]
g3505	[M]	Cell wall/membrane/envelope biogenesis	Cellular Component: integral component of membrane (GO:0016021);; Molecular Function: membrane insertase activity (GO:0032977);;	K03217|1.0e-33|tpf:TPHA_0D04380|K03217 YidC/Oxa1 family membrane protein insertase | (RefSeq) TPHA0D04380; hypothetical protein	Protein export (ko03060)	[OU]	Posttranslational modification, protein turnover, chaperones;; Intracellular trafficking, secretion, and vesicular transport	60Kd inner membrane protein	--	U	Intracellular trafficking, secretion, and vesicular transport	Mitochondrial inner membrane protein OXA1 [Hanseniaspora opuntiae]
g209	[C]	Energy production and conversion	Cellular Component: mitochondrion (GO:0005739);; Molecular Function: electron transfer activity (GO:0009055);; Molecular Function: heme binding (GO:0020037);; Molecular Function: metal ion binding (GO:0046872);; Cellular Component: respirasome (GO:0070469);;	--	--	[C]	Energy production and conversion	Cytochrome c	Cytochrome c OS=Wickerhamomyces anomalus OX=4927 PE=1 SV=1	C	Energy production and conversion	Cytochrome c iso-2 [Hanseniaspora opuntiae]
g1462	[GR]	Carbohydrate transport and metabolism;; General function prediction only	Molecular Function: hydrolase activity (GO:0016787);;	K06116|1.1e-97|vpo:Kpol_1009p28|K06116 glycerol-1-phosphatase [EC:3.1.3.21] | (RefSeq) hypothetical protein	Glycerolipid metabolism (ko00561)	[R]	General function prediction only	Haloacid dehalogenase-like hydrolase	Glycerol-1-phosphate phosphohydrolase 2 OS=Saccharomyces cerevisiae (strain ATCC 204508 / S288c) OX=559292 GN=GPP2 PE=1 SV=1	S	Function unknown	Glycerol-1-phosphate phosphohydrolase 2 [Hanseniaspora opuntiae]
g2591	--	--	Cellular Component: ESCRT II complex (GO:0000814);; Biological Process: multivesicular body sorting pathway (GO:0071985);;	--	--	--	--	ESCRT-II complex subunit	--	--	--	hypothetical protein AWRI3578_g3023 [Hanseniaspora opuntiae]
g5309	--	--	Biological Process: DNA replication initiation (GO:0006270);; Biological Process: cell division (GO:0051301);;	K06628|3.5e-28|kmx:KLMA_40166|K06628 cell division control protein 45 | (RefSeq) CDC45; cell division control protein 45	Cell cycle - yeast (ko04111);; Meiosis - yeast (ko04113)	[L]	Replication, recombination and repair	CDC45-like protein	Cell division control protein 45 OS=Saccharomyces cerevisiae (strain ATCC 204508 / S288c) OX=559292 GN=CDC45 PE=1 SV=1	L	Replication, recombination and repair	Cell division control protein 45 [Hanseniaspora opuntiae]
g885	[G]	Carbohydrate transport and metabolism	Cellular Component: integral component of membrane (GO:0016021);; Molecular Function: transmembrane transporter activity (GO:0022857);;	K08139|3.9e-58|tms:TREMEDRAFT_42510|K08139 MFS transporter, SP family, sugar:H+ symporter | (RefSeq) hypothetical protein	Meiosis - yeast (ko04113)	[R]	General function prediction only	Sugar (and other) transporter	MFS-type transporter oryC OS=Aspergillus oryzae (strain ATCC 42149 / RIB 40) OX=510516 GN=oryC PE=3 SV=1	U	Intracellular trafficking, secretion, and vesicular transport	Lactose permease [Hanseniaspora opuntiae]
g1962	[E]	Amino acid transport and metabolism	Molecular Function: metallocarboxypeptidase activity (GO:0004181);; Cellular Component: integral component of membrane (GO:0016021);; Molecular Function: metal ion binding (GO:0046872);;	K01293|2.4e-103|kaf:KAFR_0F01750|K01293 Gly-Xaa carboxypeptidase [EC:3.4.17.4] | (RefSeq) KAFR0F01750; hypothetical protein	--	[E]	Amino acid transport and metabolism	Peptidase family M20/M25/M40	Putative carboxypeptidase YOL153C OS=Saccharomyces cerevisiae (strain ATCC 204508 / S288c) OX=559292 GN=YOL153C PE=5 SV=1	E	Amino acid transport and metabolism	putative carboxypeptidase [Hanseniaspora opuntiae]
g988	--	--	Molecular Function: ATP transmembrane transporter activity (GO:0005347);; Cellular Component: integral component of membrane (GO:0016021);;	K15111|1.1e-36|cci:CC1G_08023|K15111 solute carrier family 25 (mitochondrial S-adenosylmethionine transporter), member 26 | (RefSeq) S-adenosylmethionine transporter	--	[C]	Energy production and conversion	Mitochondrial carrier protein	Mitochondrial magnesium exporter 1 OS=Saccharomyces cerevisiae (strain ATCC 204508 / S288c) OX=559292 GN=MME1 PE=1 SV=1	C	Energy production and conversion	putative mitochondrial carrier [Hanseniaspora opuntiae]
g4849	--	--	Biological Process: protein import into nucleus (GO:0006606);;	--	--	[S]	Function unknown	Transcription factor Iwr1	RNA polymerase II nuclear localization protein IWR1 OS=Saccharomyces cerevisiae (strain ATCC 204508 / S288c) OX=559292 GN=IWR1 PE=1 SV=2	--	--	RNA polymerase II nuclear localization protein IWR1 [Hanseniaspora opuntiae]
g1236	--	--	Biological Process: lipid metabolic process (GO:0006629);; Molecular Function: phosphoric diester hydrolase activity (GO:0008081);;	K06653|2.3e-79|ago:AGOS_ADL143W|K06653 CDK inhibitor PHO81 | (RefSeq) ADL143Wp	Cell cycle - yeast (ko04111)	[R]	General function prediction only	--	Phosphate system positive regulatory protein PHO81 OS=Saccharomyces cerevisiae (strain ATCC 204508 / S288c) OX=559292 GN=PHO81 PE=1 SV=2	P	Inorganic ion transport and metabolism	uncharacterized protein HGUI_00756 [Hanseniaspora guilliermondii]
g3640	--	--	Biological Process: flocculation (GO:0000128);;	--	--	--	--	Flocculin repeat	--	S	Function unknown	Flocculation protein FLO1, partial [Hanseniaspora opuntiae]
g1109	--	--	Cellular Component: integral component of membrane (GO:0016021);;	--	--	--	--	DUF2407 C-terminal domain	--	--	--	hypothetical protein AWRI3578_g793 [Hanseniaspora opuntiae]
g4963	--	--	Molecular Function: protein kinase activity (GO:0004672);; Molecular Function: ATP binding (GO:0005524);;	--	--	--	--	--	--	--	--	Serine/threonine-protein kinase GIN4 [Hanseniaspora opuntiae]
g771	--	--	--	--	--	--	--	--	--	--	--	hypothetical protein AWRI3578_g3704 [Hanseniaspora opuntiae]
g3395	--	--	Cellular Component: mitochondrion (GO:0005739);; Cellular Component: integral component of membrane (GO:0016021);; Biological Process: mitochondrial cytochrome c oxidase assembly (GO:0033617);;	K18187|1.4e-14|kla:KLLA0_C11693g|K18187 protein PET100, fungi type | (RefSeq) uncharacterized protein	--	--	--	Pet100	Protein PET100, mitochondrial OS=Saccharomyces cerevisiae (strain ATCC 204508 / S288c) OX=559292 GN=PET100 PE=1 SV=1	U	Intracellular trafficking, secretion, and vesicular transport	Mitochondiral cytochrome c oxidase chaperone [Hanseniaspora opuntiae]
g4711	--	--	--	--	--	--	--	--	--	--	--	hypothetical protein AWRI3578_g2585 [Hanseniaspora opuntiae]
g879	--	--	Cellular Component: nucleus (GO:0005634);; Biological Process: regulation of transcription, DNA-templated (GO:0006355);; Cellular Component: CCR4-NOT core complex (GO:0030015);; Cellular Component: host cell nucleus (GO:0042025);;	K12580|2.8e-78|cgr:CAGL0D01342g|K12580 CCR4-NOT transcription complex subunit 3 | (RefSeq) uncharacterized protein	RNA degradation (ko03018)	[K]	Transcription	Not1 N-terminal domain, CCR4-Not complex component	General negative regulator of transcription subunit 5 OS=Saccharomyces cerevisiae (strain ATCC 204508 / S288c) OX=559292 GN=NOT5 PE=1 SV=1	K	Transcription	General negative regulator of transcription subunit 5 [Hanseniaspora opuntiae]
g3309	--	--	Cellular Component: integral component of membrane (GO:0016021);; Molecular Function: hydrolase activity, acting on ester bonds (GO:0016788);;	K05294|3.7e-102|zro:ZYRO0F03322g|K05294 GPI inositol-deacylase [EC:3.-.-.-] | (RefSeq) hypothetical protein	Glycosylphosphatidylinositol (GPI)-anchor biosynthesis (ko00563)	[U]	Intracellular trafficking, secretion, and vesicular transport	PGAP1-like protein	GPI inositol-deacylase OS=Kluyveromyces lactis (strain ATCC 8585 / CBS 2359 / DSM 70799 / NBRC 1267 / NRRL Y-1140 / WM37) OX=284590 GN=BST1 PE=3 SV=1	U	Intracellular trafficking, secretion, and vesicular transport	GPI inositol-deacylase [Hanseniaspora opuntiae]
g252	[E]	Amino acid transport and metabolism	Molecular Function: 5-methyltetrahydropteroyltriglutamate-homocysteine S-methyltransferase activity (GO:0003871);; Molecular Function: zinc ion binding (GO:0008270);; Biological Process: methionine biosynthetic process (GO:0009086);; Biological Process: methylation (GO:0032259);;	K00549|0.0e+00|cgr:CAGL0I04994g|K00549 5-methyltetrahydropteroyltriglutamate--homocysteine methyltransferase [EC:2.1.1.14] | (RefSeq) uncharacterized protein	Cysteine and methionine metabolism (ko00270);; Selenocompound metabolism (ko00450);; Biosynthesis of amino acids (ko01230)	[E]	Amino acid transport and metabolism	Cobalamin-independent synthase, Catalytic domain	5-methyltetrahydropteroyltriglutamate--homocysteine methyltransferase OS=Saccharomyces cerevisiae (strain ATCC 204508 / S288c) OX=559292 GN=MET6 PE=1 SV=4	E	Amino acid transport and metabolism	5-methyltetrahydropteroyltriglutamate--homocysteine methyltransferase [Hanseniaspora opuntiae]
g2514	[J]	Translation, ribosomal structure and biogenesis	Molecular Function: rRNA binding (GO:0019843);;	K14560|5.2e-57|kaf:KAFR_0E02080|K14560 U3 small nucleolar ribonucleoprotein protein IMP3 | (RefSeq) KAFR0E02080; hypothetical protein	Ribosome biogenesis in eukaryotes (ko03008)	[A]	RNA processing and modification	S4 domain	U3 small nucleolar ribonucleoprotein protein IMP3 OS=Saccharomyces cerevisiae (strain ATCC 204508 / S288c) OX=559292 GN=IMP3 PE=1 SV=1	A	RNA processing and modification	U3 small nucleolar ribonucleoprotein IMP3 [Hanseniaspora opuntiae]
g4975	--	--	Biological Process: ubiquinone biosynthetic process (GO:0006744);; Molecular Function: oxidoreductase activity, acting on paired donors, with incorporation or reduction of molecular oxygen, NAD(P)H as one donor, and incorporation of one atom of oxygen (GO:0016709);; Molecular Function: FAD binding (GO:0071949);;	--	--	--	--	--	--	--	--	Ubiquinone biosynthesis monooxygenase COQ6, mitochondrial [Hanseniaspora opuntiae]
g4639	--	--	Molecular Function: DNA-binding transcription factor activity (GO:0003700);; Cellular Component: nucleus (GO:0005634);; Cellular Component: host cell nucleus (GO:0042025);; Molecular Function: sequence-specific DNA binding (GO:0043565);;	K09419|3.7e-07|ago:AGOS_AFL085C|K09419 heat shock transcription factor, other eukaryote | (RefSeq) AFL085Cp	--	--	--	--	Heat shock factor protein OS=Kluyveromyces lactis (strain ATCC 8585 / CBS 2359 / DSM 70799 / NBRC 1267 / NRRL Y-1140 / WM37) OX=284590 GN=HSF PE=1 SV=1	--	--	Heat shock factor protein [Hanseniaspora opuntiae]
g4583	[E]	Amino acid transport and metabolism	Molecular Function: pyridoxal phosphate binding (GO:0030170);; Molecular Function: cysteine desulfurase activity (GO:0031071);; Biological Process: [2Fe-2S] cluster assembly (GO:0044571);;	K04487|7.6e-71|kaf:KAFR_0I02210|K04487 cysteine desulfurase [EC:2.8.1.7] | (RefSeq) KAFR0I02210; hypothetical protein	Thiamine metabolism (ko00730);; Sulfur relay system (ko04122)	[E]	Amino acid transport and metabolism	Aminotransferase class-V	Cysteine desulfurase, mitochondrial OS=Ashbya gossypii (strain ATCC 10895 / CBS 109.51 / FGSC 9923 / NRRL Y-1056) OX=284811 GN=NFS1 PE=3 SV=1	E	Amino acid transport and metabolism	Cysteine desulfurase, mitochondrial [Hanseniaspora opuntiae]
g1182	--	--	Molecular Function: structural constituent of ribosome (GO:0003735);; Cellular Component: mitochondrial small ribosomal subunit (GO:0005763);;	K17402|3.9e-24|zro:ZYRO0A01958g|K17402 small subunit ribosomal protein S23 | (RefSeq) mitochondrial 37S ribosomal protein RSM25	--	--	--	Mitochondrial ribosomal protein S25	37S ribosomal protein S25, mitochondrial OS=Emericella nidulans (strain FGSC A4 / ATCC 38163 / CBS 112.46 / NRRL 194 / M139) OX=227321 GN=rsm25 PE=3 SV=1	J	Translation, ribosomal structure and biogenesis	37S ribosomal protein S25, mitochondrial [Hanseniaspora opuntiae]
g3565	--	--	Biological Process: ribosomal large subunit assembly (GO:0000027);; Biological Process: ribosomal subunit export from nucleus (GO:0000054);; Molecular Function: molecular_function (GO:0003674);; Molecular Function: chromatin binding (GO:0003682);; Molecular Function: binding (GO:0005488);; Cellular Component: cellular_component (GO:0005575);; Cellular Component: intracellular (GO:0005622);; Cellu…	K14828|2.5e-23|kmx:KLMA_40500|K14828 pre-rRNA-processing protein RIX1 | (RefSeq) RIX1; pre-rRNA-processing protein RIX1	--	--	--	rRNA processing/ribosome biogenesis	Pre-rRNA-processing protein RIX1 OS=Ashbya gossypii (strain ATCC 10895 / CBS 109.51 / FGSC 9923 / NRRL Y-1056) OX=284811 GN=RIX1 PE=3 SV=2	K	Transcription	Pre-rRNA-processing protein RIX1 [Hanseniaspora opuntiae]
g2520	--	--	--	--	--	--	--	--	--	--	--	hypothetical protein AWRI3578_g3425 [Hanseniaspora opuntiae]
g5260	--	--	Cellular Component: integral component of membrane (GO:0016021);; Molecular Function: transferase activity, transferring acyl groups (GO:0016746);;	K08162|1.8e-16|cgr:CAGL0K08162g|K08162 glycerol-3-phosphate O-acyltransferase / dihydroxyacetone phosphate acyltransferase [EC:2.3.1.15 2.3.1.42] | (RefSeq) uncharacterized protein	Glycerolipid metabolism (ko00561);; Glycerophospholipid metabolism (ko00564)	--	--	--	Uncharacterized acyltransferase C1718.04 OS=Schizosaccharomyces pombe (strain 972 / ATCC 24843) OX=284812 GN=SPBC1718.04 PE=1 SV=1	I	Lipid transport and metabolism	Glycerol-3-phosphate O-acyltransferase 2 [Hanseniaspora opuntiae]
g2185	[L]	Replication, recombination and repair	Molecular Function: GTPase activity (GO:0003924);; Molecular Function: GTP binding (GO:0005525);; Cellular Component: endoplasmic reticulum membrane (GO:0005789);; Biological Process: endoplasmic reticulum organization (GO:0007029);; Cellular Component: integral component of membrane (GO:0016021);;	K22698|1.5e-111|cgr:CAGL0L04466g|K22698 protein SEY1 [EC:3.6.5.-] | (RefSeq) uncharacterized protein	--	[R]	General function prediction only	Root hair defective 3 GTP-binding protein (RHD3)	Protein SEY1 OS=Candida glabrata (strain ATCC 2001 / CBS 138 / JCM 3761 / NBRC 0622 / NRRL Y-65) OX=284593 GN=SEY1 PE=3 SV=1	S	Function unknown	Protein SEY1 [Hanseniaspora opuntiae]
g2137	--	--	--	--	--	--	--	Flocculin type 3 repeat	--	--	--	hypothetical protein AWRI3578_g3128 [Hanseniaspora opuntiae]
g4234	--	--	Molecular Function: protein binding (GO:0005515);;	--	--	--	--	WW domain	--	--	--	hypothetical protein AWRI3578_g3237 [Hanseniaspora opuntiae]
g1202	--	--	Biological Process: endonucleolytic cleavage in ITS1 to separate SSU-rRNA from 5.8S rRNA and LSU-rRNA from tricistronic rRNA transcript (SSU-rRNA, 5.8S rRNA, LSU-rRNA) (GO:0000447);; Biological Process: maturation of 5.8S rRNA (GO:0000460);; Biological Process: maturation of SSU-rRNA from tricistronic rRNA transcript (SSU-rRNA, 5.8S rRNA, LSU-rRNA) (GO:0000462);; Biological Process: maturation of…	K14550|3.4e-98|ago:AGOS_AFR074C|K14550 U3 small nucleolar RNA-associated protein 10 | (RefSeq) AFR074Cp	Ribosome biogenesis in eukaryotes (ko03008)	[S]	Function unknown	U3 small nucleolar RNA-associated protein 10	U3 small nucleolar RNA-associated protein 10 OS=Ashbya gossypii (strain ATCC 10895 / CBS 109.51 / FGSC 9923 / NRRL Y-1056) OX=284811 GN=UTP10 PE=3 SV=1	K	Transcription	U3 small nucleolar RNA-associated protein 10 [Hanseniaspora opuntiae]
g1940	--	--	Molecular Function: DNA-binding transcription factor activity, RNA polymerase II-specific (GO:0000981);; Molecular Function: zinc ion binding (GO:0008270);; Cellular Component: host cell nucleus (GO:0042025);;	--	--	--	--	--	--	--	--	hypothetical protein AWRI3578_g245 [Hanseniaspora opuntiae]
g3718	--	--	Cellular Component: Golgi membrane (GO:0000139);; Cellular Component: endoplasmic reticulum membrane (GO:0005789);; Biological Process: autophagy (GO:0006914);; Biological Process: protein transport (GO:0015031);; Biological Process: COPII vesicle coating (GO:0048208);;	K20353|3.6e-58|lth:KLTH0E13046g|K20353 COPII coat assembly protein SEC16 | (RefSeq) KLTH0E13046p	--	[K]	Transcription	Sec23-binding domain of Sec16	COPII coat assembly protein SEC16 OS=Ashbya gossypii (strain ATCC 10895 / CBS 109.51 / FGSC 9923 / NRRL Y-1056) OX=284811 GN=SEC16 PE=3 SV=1	U	Intracellular trafficking, secretion, and vesicular transport	COPII coat assembly protein SEC16 [Hanseniaspora opuntiae]
g873	[L]	Replication, recombination and repair	Molecular Function: nucleic acid binding (GO:0003676);; Molecular Function: helicase activity (GO:0004386);; Molecular Function: ATP binding (GO:0005524);;	K14810|6.2e-224|kaf:KAFR_0A04960|K14810 ATP-dependent RNA helicase DDX56/DBP9 [EC:3.6.4.13] | (RefSeq) KAFR0A04960; hypothetical protein	--	[A]	RNA processing and modification	DEAD/DEAH box helicase	ATP-dependent RNA helicase DBP9 OS=Vanderwaltozyma polyspora (strain ATCC 22028 / DSM 70294) OX=436907 GN=DBP9 PE=3 SV=2	A	RNA processing and modification	probable ATP-dependent RNA helicase DBP9 [Hanseniaspora guilliermondii]
g4878	--	--	Molecular Function: phosphoprotein phosphatase activity (GO:0004721);;	K17615|3.8e-28|tdl:TDEL_0A07570|K17615 serine/threonine-protein phosphatase PPG1 [EC:3.1.3.16] | (RefSeq) TDEL0A07570; hypothetical protein	--	[GT]	Carbohydrate transport and metabolism;; Signal transduction mechanisms	--	Serine/threonine-protein phosphatase PP2A-like PPG1 OS=Saccharomyces cerevisiae (strain ATCC 204508 / S288c) OX=559292 GN=PPG1 PE=1 SV=2	--	--	Serine/threonine-protein phosphatase PP2A-like PPG1 [Hanseniaspora opuntiae]
g4242	[J]	Translation, ribosomal structure and biogenesis	Molecular Function: aspartate-tRNA ligase activity (GO:0004815);; Molecular Function: ATP binding (GO:0005524);; Cellular Component: cytoplasm (GO:0005737);; Biological Process: aspartyl-tRNA aminoacylation (GO:0006422);;	K22503|4.4e-67|kaf:KAFR_0F03010|K22503 aspartyl-tRNA synthetase [EC:6.1.1.12] | (RefSeq) KAFR0F03010; hypothetical protein	Aminoacyl-tRNA biosynthesis (ko00970)	[J]	Translation, ribosomal structure and biogenesis	tRNA synthetases class II (D, K and N)	Aspartate--tRNA ligase, cytoplasmic OS=Saccharomyces cerevisiae (strain ATCC 204508 / S288c) OX=559292 GN=DPS1 PE=1 SV=3	J	Translation, ribosomal structure and biogenesis	Aspartate--tRNA ligase, cytoplasmic [Hanseniaspora opuntiae]
g3541	[I]	Lipid transport and metabolism	Molecular Function: [acyl-carrier-protein] S-acetyltransferase activity (GO:0004313);; Molecular Function: [acyl-carrier-protein] S-malonyltransferase activity (GO:0004314);; Molecular Function: 3-hydroxypalmitoyl-[acyl-carrier-protein] dehydratase activity (GO:0004317);; Molecular Function: enoyl-[acyl-carrier-protein] reductase (NADH) activity (GO:0004318);; Molecular Function: oleoyl-[acyl-car…	K00668|1.7e-184|lth:KLTH0D15070g|K00668 fatty acid synthase subunit beta, fungi type [EC:2.3.1.86] | (RefSeq) KLTH0D15070p	Fatty acid biosynthesis (ko00061);; Fatty acid metabolism (ko01212)	--	--	Domain of unknown function (DUF1729)	Fatty acid synthase subunit beta OS=Saccharomyces cerevisiae (strain ATCC 204508 / S288c) OX=559292 GN=FAS1 PE=1 SV=2	I	Lipid transport and metabolism	Fatty acid synthase subunit beta [Hanseniaspora opuntiae]
g1514	--	--	--	--	--	--	--	--	--	--	--	Regulator of drug sensitivity 2 [Hanseniaspora opuntiae]
g3586	--	--	--	--	--	--	--	--	--	--	--	mRNA 3'-end-processing protein RNA14 [Hanseniaspora opuntiae]
g1064	--	--	Biological Process: mRNA splicing, via spliceosome (GO:0000398);; Molecular Function: RNA binding (GO:0003723);; Cellular Component: spliceosomal complex (GO:0005681);; Molecular Function: zinc ion binding (GO:0008270);;	K12827|5.3e-14|lth:KLTH0C08888g|K12827 splicing factor 3A subunit 3 | (RefSeq) KLTH0C08888p	Spliceosome (ko03040)	[A]	RNA processing and modification	Domain of unknown function (DUF3449)	Pre-mRNA-splicing factor sap61 OS=Schizosaccharomyces pombe (strain 972 / ATCC 24843) OX=284812 GN=sap61 PE=1 SV=1	--	--	Pre-mRNA-splicing factor PRP9 [Hanseniaspora opuntiae]
g1991	--	--	Cellular Component: proteasome complex (GO:0000502);;	K02410|1.3e-75|kaf:KAFR_0K02410|K02410 26S proteasome regulatory subunit N6 | (RefSeq) KAFR0K02410; hypothetical protein	Proteasome (ko03050)	[O]	Posttranslational modification, protein turnover, chaperones	PCI domain	26S proteasome regulatory subunit RPN6 OS=Saccharomyces cerevisiae (strain ATCC 204508 / S288c) OX=559292 GN=RPN6 PE=1 SV=3	O	Posttranslational modification, protein turnover, chaperones	26S proteasome regulatory subunit RPN6 [Hanseniaspora opuntiae]
g1476	[H]	Coenzyme transport and metabolism	Biological Process: ubiquinone biosynthetic process (GO:0006744);; Cellular Component: extrinsic component of mitochondrial inner membrane (GO:0031314);; Biological Process: methylation (GO:0032259);; Molecular Function: 2-octaprenyl-6-methoxy-1,4-benzoquinone methylase activity (GO:0043333);; Molecular Function: 2-hexaprenyl-6-methoxy-1,4-benzoquinone methyltransferase activity (GO:0043334);;	K06127|6.0e-111|cgr:CAGL0J06710g|K06127 2-methoxy-6-polyprenyl-1,4-benzoquinol methylase [EC:2.1.1.201] | (RefSeq) uncharacterized protein	Ubiquinone and other terpenoid-quinone biosynthesis (ko00130)	[H]	Coenzyme transport and metabolism	ubiE/COQ5 methyltransferase family	2-methoxy-6-polyprenyl-1,4-benzoquinol methylase, mitochondrial OS=Saccharomyces cerevisiae (strain ATCC 204508 / S288c) OX=559292 GN=COQ5 PE=1 SV=1	H	Coenzyme transport and metabolism	2-methoxy-6-polyprenyl-1,4-benzoquinol methylase, mitochondrial [Hanseniaspora opuntiae]
g607	--	--	Molecular Function: RNA binding (GO:0003723);;	K14790|2.3e-161|erc:Ecym_8254|K14790 nucleolar protein 9 | (RefSeq) Hypothetical protein	--	[J]	Translation, ribosomal structure and biogenesis	Pumilio-family RNA binding repeat	Nucleolar protein 9 OS=Saccharomyces cerevisiae (strain RM11-1a) OX=285006 GN=NOP9 PE=3 SV=1	A	RNA processing and modification	Nucleolar protein 9 [Hanseniaspora opuntiae]
g836	[J]	Translation, ribosomal structure and biogenesis	Molecular Function: structural constituent of ribosome (GO:0003735);; Cellular Component: ribosome (GO:0005840);; Biological Process: translation (GO:0006412);;	K02930|3.6e-158|ago:AGOS_AAR191C|K02930 large subunit ribosomal protein L4e | (RefSeq) 60S ribosomal protein L4	Ribosome (ko03010)	[A]	RNA processing and modification	Ribosomal protein L4/L1 family	60S ribosomal protein L4-A OS=Saccharomyces cerevisiae (strain ATCC 204508 / S288c) OX=559292 GN=RPL4A PE=1 SV=4	J	Translation, ribosomal structure and biogenesis	60S ribosomal protein L4-B [Hanseniaspora opuntiae]
g733	--	--	Molecular Function: mannosyltransferase activity (GO:0000030);; Biological Process: protein glycosylation (GO:0006486);; Cellular Component: integral component of membrane (GO:0016021);;	K10967|1.3e-35|kmx:KLMA_80225|K10967 alpha 1,2-mannosyltransferase [EC:2.4.1.-] | (RefSeq) KTR1; alpha-1,2-mannosyltransferase	Other types of O-glycan biosynthesis (ko00514)	[G]	Carbohydrate transport and metabolism	Glycolipid 2-alpha-mannosyltransferase	Glycolipid 2-alpha-mannosyltransferase 1 OS=Candida albicans (strain SC5314 / ATCC MYA-2876) OX=237561 GN=MNT1 PE=3 SV=1	G	Carbohydrate transport and metabolism	Glycolipid 2-alpha-mannosyltransferase [Hanseniaspora opuntiae]
g3557	--	--	Cellular Component: integral component of membrane (GO:0016021);;	K20359|6.2e-63|tbl:TBLA_0G02430|K20359 PRA1 family protein 1 | (RefSeq) TBLA0G02430; hypothetical protein	--	[U]	Intracellular trafficking, secretion, and vesicular transport	PRA1 family protein	Prenylated Rab acceptor 1 OS=Saccharomyces cerevisiae (strain ATCC 204508 / S288c) OX=559292 GN=YIP3 PE=1 SV=2	U	Intracellular trafficking, secretion, and vesicular transport	Prenylated Rab acceptor 1 [Hanseniaspora opuntiae]
g455	--	--	--	--	--	--	--	--	--	--	--	hypothetical protein AWRI3578_g597 [Hanseniaspora opuntiae]
g2924	[J]	Translation, ribosomal structure and biogenesis	Molecular Function: translation initiation factor activity (GO:0003743);; Molecular Function: GTPase activity (GO:0003924);; Molecular Function: GTP binding (GO:0005525);;	K03242|3.4e-171|sce:YER025W|K03242 translation initiation factor 2 subunit 3 | (RefSeq) GCD11, SUI4; translation initiation factor eIF2 subunit gamma	RNA transport (ko03013)	[J]	Translation, ribosomal structure and biogenesis	Initiation factor eIF2 gamma, C terminal	Eukaryotic translation initiation factor 2 subunit gamma OS=Saccharomyces cerevisiae (strain ATCC 204508 / S288c) OX=559292 GN=GCD11 PE=1 SV=1	J	Translation, ribosomal structure and biogenesis	Eukaryotic translation initiation factor 2 subunit gamma [Hanseniaspora opuntiae]
g4089	--	--	--	--	--	--	--	--	--	--	--	hypothetical protein AWRI3578_g1219 [Hanseniaspora opuntiae]
g4224	[V]	Defense mechanisms	Molecular Function: ATP binding (GO:0005524);; Molecular Function: ATPase-coupled xenobiotic transmembrane transporter activity (GO:0008559);; Cellular Component: integral component of membrane (GO:0016021);; Molecular Function: ATPase activity (GO:0016887);; Biological Process: xenobiotic transport (GO:0042908);;	K05665|3.6e-67|vpo:Kpol_1060p7|K05665 ATP-binding cassette, subfamily C (CFTR/MRP), member 1 [EC:7.6.2.3] | (RefSeq) hypothetical protein	ABC transporters (ko02010)	[Q]	Secondary metabolites biosynthesis, transport and catabolism	ABC transporter	Oligomycin resistance ATP-dependent permease YOR1 OS=Saccharomyces cerevisiae (strain ATCC 204508 / S288c) OX=559292 GN=YOR1 PE=1 SV=1	Q	Secondary metabolites biosynthesis, transport and catabolism	Oligomycin resistance ATP-dependent permease YOR1 [Hanseniaspora opuntiae]
g3622	--	--	Molecular Function: ATP binding (GO:0005524);; Cellular Component: integral component of membrane (GO:0016021);; Molecular Function: ATPase activity (GO:0016887);; Molecular Function: ATPase-coupled transmembrane transporter activity (GO:0042626);;	K05665|3.1e-82|tpf:TPHA_0F00410|K05665 ATP-binding cassette, subfamily C (CFTR/MRP), member 1 [EC:7.6.2.3] | (RefSeq) TPHA0F00410; hypothetical protein	ABC transporters (ko02010)	[Q]	Secondary metabolites biosynthesis, transport and catabolism	ABC transporter transmembrane region	Bile pigment transporter 1 OS=Saccharomyces cerevisiae (strain ATCC 204508 / S288c) OX=559292 GN=BPT1 PE=1 SV=2	Q	Secondary metabolites biosynthesis, transport and catabolism	Bile pigment transporter 1 [Hanseniaspora opuntiae]
g1405	[L]	Replication, recombination and repair	Molecular Function: ATP binding (GO:0005524);; Biological Process: mismatch repair (GO:0006298);; Molecular Function: ATPase activity (GO:0016887);; Molecular Function: mismatched DNA binding (GO:0030983);; Cellular Component: mismatch repair complex (GO:0032300);;	K10858|1.6e-148|tdl:TDEL_0C04280|K10858 DNA mismatch repair protein PMS2 | (RefSeq) TDEL0C04280; hypothetical protein	Mismatch repair (ko03430)	[L]	Replication, recombination and repair	MutL C terminal dimerisation domain	DNA mismatch repair protein PMS1 OS=Saccharomyces cerevisiae (strain ATCC 204508 / S288c) OX=559292 GN=PMS1 PE=1 SV=3	L	Replication, recombination and repair	DNA mismatch repair protein PMS1 [Hanseniaspora opuntiae]
g349	--	--	Molecular Function: cysteine-type peptidase activity (GO:0008234);;	K08596|8.5e-37|tdl:TDEL_0H02500|K08596 sentrin-specific protease 7 [EC:3.4.22.68] | (RefSeq) TDEL0H02500; hypothetical protein	--	[O]	Posttranslational modification, protein turnover, chaperones	Ulp1 protease family, C-terminal catalytic domain	Ubiquitin-like-specific protease 2 OS=Saccharomyces cerevisiae (strain ATCC 204508 / S288c) OX=559292 GN=ULP2 PE=1 SV=1	O	Posttranslational modification, protein turnover, chaperones	Ubiquitin-like-specific protease 2 [Hanseniaspora opuntiae]
g1366	--	--	Cellular Component: integral component of membrane (GO:0016021);;	K20363|9.2e-48|kla:KLLA0_F15015g|K20363 protein YIPF5/7 | (RefSeq) uncharacterized protein	--	[U]	Intracellular trafficking, secretion, and vesicular transport	Yip1 domain	Protein transport protein YIP1 OS=Saccharomyces cerevisiae (strain ATCC 204508 / S288c) OX=559292 GN=YIP1 PE=1 SV=1	U	Intracellular trafficking, secretion, and vesicular transport	Protein transport protein [Hanseniaspora opuntiae]
g170	--	--	--	--	--	--	--	--	--	--	--	hypothetical protein AWRI3578_g1315 [Hanseniaspora opuntiae]
g5188	--	--	--	--	--	--	--	--	--	--	--	hypothetical protein AWRI3578_g756 [Hanseniaspora opuntiae]
g710	--	--	Cellular Component: mitochondrial inner membrane (GO:0005743);; Biological Process: mitochondrial pyruvate transmembrane transport (GO:0006850);;	K22139|5.8e-42|kla:KLLA0_A05500g|K22139 mitochondrial pyruvate carrier 2 | (RefSeq) uncharacterized protein	--	[S]	Function unknown	Mitochondrial pyruvate carriers	Mitochondrial pyruvate carrier 3 OS=Saccharomyces cerevisiae (strain ATCC 204508 / S288c) OX=559292 GN=MPC3 PE=1 SV=1	C	Energy production and conversion	Mitochondrial pyruvate carrier 3 [Hanseniaspora opuntiae]
g3189	[CP]	Energy production and conversion;; Inorganic ion transport and metabolism	Cellular Component: cytoplasm (GO:0005737);; Molecular Function: pyrophosphatase activity (GO:0016462);;	K01514|2.2e-51|kla:KLLA0_B03806g|K01514 exopolyphosphatase [EC:3.6.1.11] | (RefSeq) uncharacterized protein	Purine metabolism (ko00230)	[C]	Energy production and conversion	DHHA2 domain	Exopolyphosphatase OS=Saccharomyces cerevisiae (strain ATCC 204508 / S288c) OX=559292 GN=PPX1 PE=1 SV=1	C	Energy production and conversion	Exopolyphosphatase [Hanseniaspora opuntiae]
g4002	--	--	Cellular Component: cytosol (GO:0005829);; Biological Process: Golgi to endosome transport (GO:0006895);;	--	--	--	--	Dopey, N-terminal	--	K	Transcription	Protein dopey [Hanseniaspora opuntiae]
g1820	[T]	Signal transduction mechanisms	Cellular Component: P-body (GO:0000932);; Molecular Function: molecular_function (GO:0003674);; Molecular Function: nucleic acid binding (GO:0003676);; Molecular Function: RNA binding (GO:0003723);; Molecular Function: mRNA binding (GO:0003729);; Molecular Function: binding (GO:0005488);; Cellular Component: cellular_component (GO:0005575);; Cellular Component: intracellular (GO:0005622);; Cellul…	--	--	[R]	General function prediction only	PSP1 C-terminal conserved region	Uncharacterized protein YLR177W OS=Saccharomyces cerevisiae (strain ATCC 204508 / S288c) OX=559292 GN=YLR177W PE=1 SV=1	S	Function unknown	Uncharacterized protein AWRI3578_g165 [Hanseniaspora opuntiae]
g4577	--	--	Biological Process: reproduction (GO:0000003);; Biological Process: conjugation (GO:0000746);; Biological Process: conjugation with cellular fusion (GO:0000747);; Biological Process: cell morphogenesis involved in conjugation with cellular fusion (GO:0000753);; Biological Process: cell morphogenesis involved in conjugation (GO:0000767);; Biological Process: cell morphogenesis (GO:0000902);; Biolo…	K23388|8.2e-11|vpo:Kpol_1066p41|K23388 ubiquitin-like protein 4 | (RefSeq) hypothetical protein	--	--	--	Binding domain to Get4 on Get5, Golgi to ER traffic protein	--	L	Replication, recombination and repair	Ubiquitin-like protein MDY2 [Hanseniaspora opuntiae]
g4138	--	--	Cellular Component: integral component of membrane (GO:0016021);;	--	--	--	--	--	--	--	--	RING finger protein PSH1 [Hanseniaspora opuntiae]
g245	--	--	Biological Process: TOR signaling (GO:0031929);; Cellular Component: TORC2 complex (GO:0031932);;	--	--	[D]	Cell cycle control, cell division, chromosome partitioning	Rapamycin-insensitive companion of mTOR, N-term	Target of rapamycin complex 2 subunit TSC11 OS=Saccharomyces cerevisiae (strain ATCC 204508 / S288c) OX=559292 GN=TSC11 PE=1 SV=1	D	Cell cycle control, cell division, chromosome partitioning	Target of rapamycin complex 2 subunit TSC11 [Hanseniaspora opuntiae]
g1743	--	--	Biological Process: negative regulation of transcription by RNA polymerase II (GO:0000122);; Cellular Component: nuclear chromosome (GO:0000228);; Cellular Component: chromatin (GO:0000785);; Cellular Component: nuclear chromatin (GO:0000790);; Molecular Function: molecular_function (GO:0003674);; Molecular Function: nucleic acid binding (GO:0003676);; Molecular Function: DNA binding (GO:0003677)…	--	--	--	--	Pleckstrin homology domain	Histone chaperone RTT106 OS=Kluyveromyces lactis (strain ATCC 8585 / CBS 2359 / DSM 70799 / NBRC 1267 / NRRL Y-1140 / WM37) OX=284590 GN=RTT106 PE=3 SV=1	B	Chromatin structure and dynamics	Histone chaperone [Hanseniaspora opuntiae]
g4006	[EF]	Amino acid transport and metabolism;; Nucleotide transport and metabolism	Molecular Function: ATP binding (GO:0005524);; Biological Process: nitrogen compound metabolic process (GO:0006807);; Molecular Function: metal ion binding (GO:0046872);;	K01955|5.0e-115|cgr:CAGL0C04917g|K01955 carbamoyl-phosphate synthase large subunit [EC:6.3.5.5] | (RefSeq) uncharacterized protein	Pyrimidine metabolism (ko00240);; Alanine, aspartate and glutamate metabolism (ko00250)	[R]	General function prediction only	Carbamoyl-phosphate synthase L chain, ATP binding domain	Carbamoyl-phosphate synthase arginine-specific large chain OS=Saccharomyces cerevisiae (strain ATCC 204508 / S288c) OX=559292 GN=CPA2 PE=1 SV=1	F	Nucleotide transport and metabolism	Carbamoyl-phosphate synthase arginine-specific large chain [Hanseniaspora opuntiae]
g4094	--	--	Molecular Function: translation initiation factor activity (GO:0003743);;	K03113|1.1e-46|vpo:Kpol_2000p26|K03113 translation initiation factor 1 | (RefSeq) hypothetical protein	RNA transport (ko03013)	[J]	Translation, ribosomal structure and biogenesis	Translation initiation factor SUI1	Eukaryotic translation initiation factor eIF-1 OS=Saccharomyces cerevisiae (strain ATCC 204508 / S288c) OX=559292 GN=SUI1 PE=1 SV=1	J	Translation, ribosomal structure and biogenesis	probable Eukaryotic translation initiation factor eIF-1 [Hanseniaspora guilliermondii]
g2617	--	--	Molecular Function: structural molecule activity (GO:0005198);; Biological Process: protein transport (GO:0015031);; Biological Process: positive regulation of TORC1 signaling (GO:1904263);;	K14299|8.3e-91|lth:KLTH0H05610g|K14299 nucleoporin SEH1 | (RefSeq) KLTH0H05610p	RNA transport (ko03013)	[YU]	Nuclear structure;; Intracellular trafficking, secretion, and vesicular transport	WD domain, G-beta repeat	Nucleoporin SEH1 OS=Saccharomyces cerevisiae (strain ATCC 204508 / S288c) OX=559292 GN=SEH1 PE=1 SV=1	U	Intracellular trafficking, secretion, and vesicular transport	Nucleoporin SEH1 [Hanseniaspora opuntiae]
g3140	--	--	Cellular Component: cellular_component (GO:0005575);; Cellular Component: obsolete cell (GO:0005623);; Cellular Component: prospore membrane (GO:0005628);; Cellular Component: membrane (GO:0016020);; Cellular Component: intracellular immature spore (GO:0042763);; Cellular Component: ascospore-type prospore (GO:0042764);; Cellular Component: obsolete cell part (GO:0044464);;	--	--	--	--	--	--	S	Function unknown	hypothetical protein AWRI3578_g1701 [Hanseniaspora opuntiae]
g1426	--	--	Molecular Function: dolichol kinase activity (GO:0004168);; Cellular Component: integral component of membrane (GO:0016021);; Biological Process: dolichyl monophosphate biosynthetic process (GO:0043048);;	--	--	--	--	--	--	--	--	Dolichol kinase [Hanseniaspora opuntiae]
g1466	[J]	Translation, ribosomal structure and biogenesis	Molecular Function: RNA binding (GO:0003723);; Molecular Function: structural constituent of ribosome (GO:0003735);; Biological Process: translation (GO:0006412);; Cellular Component: small ribosomal subunit (GO:0015935);;	K02958|4.1e-49|sce:YOL040C|K02958 small subunit ribosomal protein S15e | (RefSeq) RPS15, RPS21; ribosomal 40S subunit protein S15	Ribosome (ko03010)	[J]	Translation, ribosomal structure and biogenesis	Ribosomal protein S19	40S ribosomal protein S15 OS=Saccharomyces cerevisiae (strain ATCC 204508 / S288c) OX=559292 GN=RPS15 PE=1 SV=1	J	Translation, ribosomal structure and biogenesis	40S ribosomal protein S15 [Hanseniaspora opuntiae]
g1584	--	--	Cellular Component: Arp2/3 protein complex (GO:0005885);; Biological Process: Arp2/3 complex-mediated actin nucleation (GO:0034314);;	K05757|1.3e-25|sce:YBR234C|K05757 actin related protein 2/3 complex, subunit 1A/1B | (RefSeq) ARC40; Arc40p	Endocytosis (ko04144)	[Z]	Cytoskeleton	--	Actin-related protein 2/3 complex subunit 1 OS=Saccharomyces cerevisiae (strain ATCC 204508 / S288c) OX=559292 GN=ARC40 PE=1 SV=1	Z	Cytoskeleton	Actin-related protein 2/3 complex subunit 1 [Hanseniaspora opuntiae]
g1696	--	--	Molecular Function: nucleic acid binding (GO:0003676);; Biological Process: DNA integration (GO:0015074);;	K07497|2.0e-210|sce:YGR109W-B|K07497 putative transposase | (RefSeq) gag-pol fusion protein	--	[R]	General function prediction only	RNase H-like domain found in reverse transcriptase	Transposon Ty3-G Gag-Pol polyprotein OS=Saccharomyces cerevisiae (strain ATCC 204508 / S288c) OX=559292 GN=TY3B-G PE=1 SV=3	L	Replication, recombination and repair	Transposon Ty3-G Gag-Pol polyprotein [Hanseniaspora osmophila]
g4885	[E]	Amino acid transport and metabolism	Biological Process: cellular amino acid metabolic process (GO:0006520);; Molecular Function: pyridoxal phosphate binding (GO:0030170);;	K01733|6.7e-42|sce:YCR053W|K01733 threonine synthase [EC:4.2.3.1] | (RefSeq) THR4; threonine synthase THR4	Glycine, serine and threonine metabolism (ko00260);; Vitamin B6 metabolism (ko00750);; Biosynthesis of amino acids (ko01230)	[E]	Amino acid transport and metabolism	--	Threonine synthase OS=Saccharomyces cerevisiae (strain ATCC 204508 / S288c) OX=559292 GN=THR4 PE=1 SV=1	E	Amino acid transport and metabolism	Threonine synthase [Hanseniaspora opuntiae]
g1724	--	--	Biological Process: DNA repair (GO:0006281);; Cellular Component: host cell nucleus (GO:0042025);;	K06662|6.0e-30|erc:Ecym_3515|K06662 cell cycle checkpoint protein | (RefSeq) Hypothetical protein	Cell cycle - yeast (ko04111);; Meiosis - yeast (ko04113)	--	--	Rad17 P-loop domain	--	L	Replication, recombination and repair	Checkpoint protein RAD24 [Hanseniaspora opuntiae]
g2560	--	--	Cellular Component: integral component of membrane (GO:0016021);;	--	--	[C]	Energy production and conversion	Mitochondrial carrier protein	Citrate/oxoglutarate carrier protein OS=Saccharomyces cerevisiae (strain ATCC 204508 / S288c) OX=559292 GN=YHM2 PE=1 SV=1	C	Energy production and conversion	Citrate/oxoglutarate carrier protein [Hanseniaspora opuntiae]
g1283	[GEPR]	Carbohydrate transport and metabolism;; Amino acid transport and metabolism;; Inorganic ion transport and metabolism;; General function prediction only	Cellular Component: integral component of membrane (GO:0016021);; Molecular Function: transmembrane transporter activity (GO:0022857);;	K08176|2.2e-08|uma:UMAG_06490|K08176 MFS transporter, PHS family, inorganic phosphate transporter | (RefSeq) putative inorganic phosphate transmembrane transporter	--	[P]	Inorganic ion transport and metabolism	Sugar (and other) transporter	Probable metabolite transport protein C1271.09 OS=Schizosaccharomyces pombe (strain 972 / ATCC 24843) OX=284812 GN=SPBC1271.09 PE=3 SV=1	P	Inorganic ion transport and metabolism	putative metabolite transport protein [Hanseniaspora opuntiae]
g1692	[FTP]	Nucleotide transport and metabolism;; Signal transduction mechanisms;; Inorganic ion transport and metabolism	--	K11369|7.2e-119|zro:ZYRO0E09834g|K11369 retrograde regulation protein 2 | (RefSeq) hypothetical protein	--	--	--	Ppx/GppA phosphatase family	Retrograde regulation protein 2 OS=Saccharomyces cerevisiae (strain ATCC 204508 / S288c) OX=559292 GN=RTG2 PE=1 SV=2	--	--	Retrograde regulation protein 2 [Hanseniaspora opuntiae]
g1098	[T]	Signal transduction mechanisms	Cellular Component: cAMP-dependent protein kinase complex (GO:0005952);; Molecular Function: cAMP-dependent protein kinase regulator activity (GO:0008603);; Molecular Function: kinase activity (GO:0016301);; Molecular Function: cAMP binding (GO:0030552);;	K10273|1.7e-11|cdu:CD36_27400|K10273 F-box and leucine-rich repeat protein 7 | (RefSeq) cyclic nucleotide-binding domain protein, putative	--	[T]	Signal transduction mechanisms	Cyclic nucleotide-binding domain	cAMP-dependent protein kinase regulatory subunit OS=Candida glabrata (strain ATCC 2001 / CBS 138 / JCM 3761 / NBRC 0622 / NRRL Y-65) OX=284593 GN=PKAR PE=3 SV=1	T	Signal transduction mechanisms	cAMP-dependent protein kinase regulatory subunit [Hanseniaspora opuntiae]
g3942	--	--	Biological Process: autophagy of mitochondrion (GO:0000422);; Biological Process: progressive alteration of chromatin involved in cell aging (GO:0001301);; Biological Process: replicative cell aging (GO:0001302);; Biological Process: progressive alteration of chromatin involved in replicative cell aging (GO:0001304);; Biological Process: negative regulation of chromatin silencing involved in repl…	K01238|2.0e-97|ndi:NDAI_0B05240|K01238 SUN family beta-glucosidase [EC:3.2.1.-] | (RefSeq) NDAI0B05240; hypothetical protein	--	--	--	Beta-glucosidase (SUN family)	Beta-glucosidase-like protein NCA3, mitochondrial OS=Saccharomyces cerevisiae (strain ATCC 204508 / S288c) OX=559292 GN=NCA3 PE=3 SV=1	S	Function unknown	Beta-glucosidase-like protein NCA3, mitochondrial [Hanseniaspora opuntiae]
g3057	--	--	Molecular Function: structural constituent of ribosome (GO:0003735);; Cellular Component: ribosome (GO:0005840);;	K17427|9.1e-29|spaa:SPAPADRAFT_61085|K17427 large subunit ribosomal protein L46 | (RefSeq) hypothetical protein	--	--	--	39S mitochondrial ribosomal protein L46	--	J	Translation, ribosomal structure and biogenesis	54S ribosomal protein L17, mitochondrial [Hanseniaspora opuntiae]
g3344	[L]	Replication, recombination and repair	Molecular Function: helicase activity (GO:0004386);;	K10706|2.2e-106|kla:KLLA0_B05555g|K10706 senataxin [EC:3.6.4.-] | (RefSeq) uncharacterized protein	--	[A]	RNA processing and modification	AAA domain	Helicase SEN1 OS=Saccharomyces cerevisiae (strain ATCC 204508 / S288c) OX=559292 GN=SEN1 PE=1 SV=2	A	RNA processing and modification	putative ATP-dependent helicase [Hanseniaspora opuntiae]
g1110	--	--	Molecular Function: DNA-directed 5'-3' RNA polymerase activity (GO:0003899);; Cellular Component: RNA polymerase II, core complex (GO:0005665);; Cellular Component: RNA polymerase III complex (GO:0005666);; Cellular Component: RNA polymerase I complex (GO:0005736);; Biological Process: transcription by RNA polymerase II (GO:0006366);; Biological Process: transcription by RNA polymerase III (GO:00…	K03016|2.0e-41|cgr:CAGL0J04070g|K03016 DNA-directed RNA polymerases I, II, and III subunit RPABC3 | (RefSeq) uncharacterized protein	RNA polymerase (ko03020)	[K]	Transcription	RNA polymerase Rpb8	DNA-directed RNA polymerases I, II, and III subunit RPABC3 OS=Saccharomyces cerevisiae (strain ATCC 204508 / S288c) OX=559292 GN=RPB8 PE=1 SV=1	K	Transcription	DNA-directed RNA polymerases I, II, and III subunit RPABC3 [Hanseniaspora opuntiae]
g379	[C]	Energy production and conversion	Molecular Function: 1-pyrroline-5-carboxylate dehydrogenase activity (GO:0003842);; Biological Process: proline catabolic process to glutamate (GO:0010133);; Molecular Function: oxidoreductase activity, acting on the aldehyde or oxo group of donors, NAD or NADP as acceptor (GO:0016620);;	K00294|1.2e-203|kmx:KLMA_30424|K00294 1-pyrroline-5-carboxylate dehydrogenase [EC:1.2.1.88] | (RefSeq) delta-1-pyrroline-5-carboxylate dehydrogenase	Alanine, aspartate and glutamate metabolism (ko00250);; Arginine and proline metabolism (ko00330)	[E]	Amino acid transport and metabolism	Aldehyde dehydrogenase family	Delta-1-pyrroline-5-carboxylate dehydrogenase, mitochondrial OS=Saccharomyces cerevisiae (strain ATCC 204508 / S288c) OX=559292 GN=PUT2 PE=1 SV=2	E	Amino acid transport and metabolism	probable Delta-1-pyrroline-5-carboxylate dehydrogenase, mitochondrial [Hanseniaspora guilliermondii]
g2250	--	--	Molecular Function: RNA binding (GO:0003723);;	K13107|3.8e-17|ago:AGOS_ADR017W|K13107 RNA-binding motif protein, X-linked 2 | (RefSeq) ADR017Wp	--	--	--	RNA recognition motif. (a.k.a. RRM, RBD, or RNP domain)	--	A	RNA processing and modification	U2 snRNP component IST3 [Hanseniaspora opuntiae]
g1463	--	--	Cellular Component: cellular_component (GO:0005575);; Cellular Component: intracellular (GO:0005622);; Cellular Component: obsolete cell (GO:0005623);; Cellular Component: cytoplasm (GO:0005737);; Cellular Component: mitochondrion (GO:0005739);; Biological Process: organelle organization (GO:0006996);; Biological Process: mitochondrion organization (GO:0007005);; Biological Process: biological_pr…	K18188|7.7e-17|cten:CANTEDRAFT_114051|K18188 protein PET117 | (RefSeq) hypothetical protein	--	--	--	PET assembly of cytochrome c oxidase, mitochondrial	--	S	Function unknown	Protein required for assembly of cytochrome c oxidase, mitochondrial [Hanseniaspora opuntiae]
g3550	--	--	--	--	--	--	--	--	--	--	--	hypothetical protein AWRI3578_g3463 [Hanseniaspora opuntiae]
g4151	--	--	--	--	--	--	--	--	--	--	--	hypothetical protein AWRI3578_g3102 [Hanseniaspora opuntiae]
g5320	--	--	Molecular Function: metallopeptidase activity (GO:0008237);; Molecular Function: zinc ion binding (GO:0008270);;	K01254|5.8e-14|zro:ZYRO0D02574g|K01254 leukotriene-A4 hydrolase [EC:3.3.2.6] | (RefSeq) hypothetical protein	Arachidonic acid metabolism (ko00590)	[IOVE]	Lipid transport and metabolism;; Posttranslational modification, protein turnover, chaperones;; Defense mechanisms;; Amino acid transport and metabolism	Leukotriene A4 hydrolase, C-terminal	Leucine aminopeptidase 2 OS=Coccidioides immitis (strain RS) OX=246410 GN=CIMG_05732 PE=3 SV=3	--	--	Leukotriene A-4 hydrolase [Hanseniaspora opuntiae]
g1023	--	--	--	--	--	--	--	--	--	--	--	hypothetical protein AWRI3578_g2348 [Hanseniaspora opuntiae]
g182	[O]	Posttranslational modification, protein turnover, chaperones	Molecular Function: metalloendopeptidase activity (GO:0004222);; Molecular Function: ATP binding (GO:0005524);; Cellular Component: membrane (GO:0016020);;	K08955|8.2e-249|kla:KLLA0_E06711g|K08955 ATP-dependent metalloprotease [EC:3.4.24.-] | (RefSeq) uncharacterized protein	Mitophagy - yeast (ko04139)	[O]	Posttranslational modification, protein turnover, chaperones	Peptidase family M41	Mitochondrial inner membrane i-AAA protease supercomplex subunit YME1 OS=Saccharomyces cerevisiae (strain ATCC 204508 / S288c) OX=559292 GN=YME1 PE=1 SV=1	O	Posttranslational modification, protein turnover, chaperones	Mitochondrial inner membrane i-AAA protease supercomplex subunit YME1 [Hanseniaspora opuntiae]
g842	--	--	Cellular Component: integral component of membrane (GO:0016021);; Molecular Function: oxidoreductase activity (GO:0016491);;	--	--	--	--	Ferric reductase NAD binding domain	--	--	--	putative metalloreductase AIM14 [Hanseniaspora opuntiae]
g4019	--	--	--	--	--	--	--	--	--	--	--	Guanine nucleotide-exchange factor SEC12 [Hanseniaspora opuntiae]
g3930	--	--	Molecular Function: GTP binding (GO:0005525);;	--	--	--	--	--	--	--	--	Mitochondrial GTPase 1 [Hanseniaspora opuntiae]
g1539	--	--	Cellular Component: integral component of membrane (GO:0016021);;	--	--	--	--	Inorganic phosphate transporter Pho86	Inorganic phosphate transporter PHO86 OS=Saccharomyces cerevisiae (strain ATCC 204508 / S288c) OX=559292 GN=PHO86 PE=1 SV=1	U	Intracellular trafficking, secretion, and vesicular transport	Inorganic phosphate transporter PHO86 [Hanseniaspora opuntiae]
g2795	--	--	Cellular Component: storage vacuole (GO:0000322);; Cellular Component: lytic vacuole (GO:0000323);; Cellular Component: fungal-type vacuole (GO:0000324);; Cellular Component: cellular_component (GO:0005575);; Cellular Component: intracellular (GO:0005622);; Cellular Component: obsolete cell (GO:0005623);; Cellular Component: cytoplasm (GO:0005737);; Cellular Component: vacuole (GO:0005773);; Biol…	--	--	--	--	--	Long chronological lifespan protein 2 OS=Zygosaccharomyces rouxii (strain ATCC 2623 / CBS 732 / NBRC 1130 / NCYC 568 / NRRL Y-229) OX=559307 GN=LCL2 PE=3 SV=1	O	Posttranslational modification, protein turnover, chaperones	Long chronological lifespan protein 2 [Hanseniaspora opuntiae]
g2495	[J]	Translation, ribosomal structure and biogenesis	Molecular Function: structural constituent of ribosome (GO:0003735);; Cellular Component: ribosome (GO:0005840);; Biological Process: translation (GO:0006412);;	K02874|3.5e-18|fvr:FVEG_05616|K02874 large subunit ribosomal protein L14 | (RefSeq) 50S ribosomal protein L14	Ribosome (ko03010)	[J]	Translation, ribosomal structure and biogenesis	Ribosomal protein L14p/L23e	54S ribosomal protein L38, mitochondrial OS=Saccharomyces cerevisiae (strain ATCC 204508 / S288c) OX=559292 GN=MRPL38 PE=1 SV=1	J	Translation, ribosomal structure and biogenesis	54S ribosomal protein L38, mitochondrial [Hanseniaspora opuntiae]
g3887	[O]	Posttranslational modification, protein turnover, chaperones	Molecular Function: threonine-type endopeptidase activity (GO:0004298);; Cellular Component: nucleus (GO:0005634);; Cellular Component: cytoplasm (GO:0005737);; Biological Process: ubiquitin-dependent protein catabolic process (GO:0006511);; Cellular Component: proteasome core complex, alpha-subunit complex (GO:0019773);;	K02727|3.9e-104|lth:KLTH0D00902g|K02727 20S proteasome subunit alpha 7 [EC:3.4.25.1] | (RefSeq) KLTH0D00902p	Proteasome (ko03050)	[O]	Posttranslational modification, protein turnover, chaperones	Proteasome subunit	Probable proteasome subunit alpha type-7 OS=Saccharomyces cerevisiae (strain ATCC 204508 / S288c) OX=559292 GN=PRE10 PE=1 SV=2	O	Posttranslational modification, protein turnover, chaperones	putative proteasome subunit alpha type-7 [Hanseniaspora opuntiae]
g1977	[R]	General function prediction only	Molecular Function: protein kinase activity (GO:0004672);; Molecular Function: ATP binding (GO:0005524);;	K08294|3.8e-97|zro:ZYRO0F06798g|K08294 mitogen-activated protein kinase kinase [EC:2.7.12.2] | (RefSeq) hypothetical protein	MAPK signaling pathway - yeast (ko04011);; Mitophagy - yeast (ko04139)	[T]	Signal transduction mechanisms	Protein kinase domain	MAP kinase kinase MKK1/SSP32 OS=Saccharomyces cerevisiae (strain ATCC 204508 / S288c) OX=559292 GN=MKK1 PE=1 SV=1	T	Signal transduction mechanisms	MAP kinase kinase MKK2/SSP33 [Hanseniaspora opuntiae]
g1059	--	--	Biological Process: biosynthetic process (GO:0009058);; Molecular Function: nucleotidyltransferase activity (GO:0016779);;	K00967|2.6e-47|tbl:TBLA_0E01250|K00967 ethanolamine-phosphate cytidylyltransferase [EC:2.7.7.14] | (RefSeq) TBLA0E01250; hypothetical protein	Phosphonate and phosphinate metabolism (ko00440);; Glycerophospholipid metabolism (ko00564)	[I]	Lipid transport and metabolism	Cytidylyltransferase-like	Ethanolamine-phosphate cytidylyltransferase OS=Saccharomyces cerevisiae (strain ATCC 204508 / S288c) OX=559292 GN=ECT1 PE=1 SV=1	I	Lipid transport and metabolism	Ethanolamine-phosphate cytidylyltransferase [Hanseniaspora opuntiae]
g668	[E]	Amino acid transport and metabolism	Molecular Function: hydrolase activity, acting on carbon-nitrogen (but not peptide) bonds, in linear amidines (GO:0016813);; Molecular Function: metal ion binding (GO:0046872);;	K01480|1.2e-133|kmx:KLMA_40359|K01480 agmatinase [EC:3.5.3.11] | (RefSeq) putative agmatinase 2	Arginine and proline metabolism (ko00330)	[E]	Amino acid transport and metabolism	Arginase family	Guanidinobutyrase OS=Kluyveromyces lactis (strain ATCC 8585 / CBS 2359 / DSM 70799 / NBRC 1267 / NRRL Y-1140 / WM37) OX=284590 GN=GBU1 PE=1 SV=1	G	Carbohydrate transport and metabolism	Guanidinobutyrase [Hanseniaspora opuntiae]
g5394	--	--	Molecular Function: RNA binding (GO:0003723);;	K14837|1.2e-15|kmx:KLMA_20359|K14837 nucleolar protein 12 | (RefSeq) NOP12; nucleolar protein 12	--	[R]	General function prediction only	RNA recognition motif. (a.k.a. RRM, RBD, or RNP domain)	Nucleolar protein 12 OS=Kluyveromyces lactis (strain ATCC 8585 / CBS 2359 / DSM 70799 / NBRC 1267 / NRRL Y-1140 / WM37) OX=284590 GN=NOP12 PE=3 SV=2	A	RNA processing and modification	Nucleolar protein 12 [Hanseniaspora opuntiae]
g75	--	--	Cellular Component: endoplasmic reticulum membrane (GO:0005789);; Biological Process: 'de novo' protein folding (GO:0006458);; Cellular Component: integral component of membrane (GO:0016021);;	--	--	--	--	Chaperone for protein-folding within the ER, fungal	Protein ROT1 OS=Saccharomyces cerevisiae (strain YJM789) OX=307796 GN=ROT1 PE=3 SV=1	U	Intracellular trafficking, secretion, and vesicular transport	Protein ROT1 [Hanseniaspora opuntiae]
g4728	--	--	Molecular Function: DNA-binding transcription factor activity, RNA polymerase II-specific (GO:0000981);; Molecular Function: DNA binding (GO:0003677);; Cellular Component: nucleus (GO:0005634);; Biological Process: transcription, DNA-templated (GO:0006351);; Molecular Function: zinc ion binding (GO:0008270);; Cellular Component: host cell nucleus (GO:0042025);;	K09248|4.0e-41|cal:CAALFM_C107020CA|K09248 proline utilization trans-activator | (RefSeq) PUT3, CaO19.6203; Put3p	--	--	--	Fungal specific transcription factor domain	Proline utilization trans-activator OS=Saccharomyces cerevisiae (strain ATCC 204508 / S288c) OX=559292 GN=PUT3 PE=1 SV=1	K	Transcription	uncharacterized protein HGUI_03419 [Hanseniaspora guilliermondii]
g1858	--	--	Molecular Function: zinc ion binding (GO:0008270);; Cellular Component: integral component of membrane (GO:0016021);;	--	--	--	--	RING-variant domain	--	--	--	hypothetical protein AWRI3578_g1803 [Hanseniaspora opuntiae]
g1870	--	--	Molecular Function: nuclease activity (GO:0004518);;	--	--	--	--	Temperature dependent protein affecting M2 dsRNA replication	--	L	Replication, recombination and repair	Protein MKT1 [Hanseniaspora opuntiae]
g3846	--	--	Molecular Function: ATP binding (GO:0005524);; Cellular Component: nucleus (GO:0005634);; Biological Process: mRNA 3'-end processing (GO:0031124);;	K14399|6.8e-07|vpo:Kpol_1013p14|K14399 polyribonucleotide 5'-hydroxyl-kinase [EC:2.7.1.78] | (RefSeq) hypothetical protein	mRNA surveillance pathway (ko03015)	--	--	N-terminal beta-sandwich domain of polyadenylation factor	mRNA cleavage and polyadenylation factor CLP1 OS=Vanderwaltozyma polyspora (strain ATCC 22028 / DSM 70294) OX=436907 GN=CLP1 PE=3 SV=1	A	RNA processing and modification	mRNA cleavage and polyadenylation factor CLP1 [Hanseniaspora opuntiae]
g3677	--	--	Biological Process: negative regulation of transcription by RNA polymerase II (GO:0000122);; Cellular Component: nuclear chromosome (GO:0000228);; Cellular Component: chromatin (GO:0000785);; Cellular Component: nuclear chromatin (GO:0000790);; Molecular Function: obsolete transcription factor activity, protein binding (GO:0000988);; Molecular Function: obsolete transcription factor activity, tra…	K06665|8.0e-18|psq:PUNSTDRAFT_56298|K06665 general transcriptional corepressor CYC8 | (RefSeq) TPR-like protein	MAPK signaling pathway - yeast (ko04011);; Cell cycle - yeast (ko04111)	[R]	General function prediction only	--	General transcriptional corepressor ssn6 OS=Schizosaccharomyces pombe (strain 972 / ATCC 24843) OX=284812 GN=ssn6 PE=1 SV=1	S	Function unknown	General transcriptional corepressor CYC8 [Hanseniaspora opuntiae]
g1089	[J]	Translation, ribosomal structure and biogenesis	Molecular Function: GTPase activity (GO:0003924);; Molecular Function: GTP binding (GO:0005525);;	K14536|0.0e+00|ncs:NCAS_0G02040|K14536 ribosome assembly protein 1 [EC:3.6.5.-] | (RefSeq) NCAS0G02040; hypothetical protein	Ribosome biogenesis in eukaryotes (ko03008)	[J]	Translation, ribosomal structure and biogenesis	Elongation factor Tu GTP binding domain	Ribosome assembly protein 1 OS=Saccharomyces cerevisiae (strain ATCC 204508 / S288c) OX=559292 GN=RIA1 PE=1 SV=1	J	Translation, ribosomal structure and biogenesis	Ribosome assembly protein 1 [Hanseniaspora opuntiae]
g5313	--	--	Molecular Function: ligase activity (GO:0016874);;	--	--	--	--	--	--	--	--	Ubiquitin ligase-binding protein BUL1 [Hanseniaspora opuntiae]
g3120	[C]	Energy production and conversion	Molecular Function: oxoglutarate dehydrogenase (succinyl-transferring) activity (GO:0004591);; Biological Process: tricarboxylic acid cycle (GO:0006099);; Molecular Function: thiamine pyrophosphate binding (GO:0030976);;	K00164|6.2e-106|cgr:CAGL0G08712g|K00164 2-oxoglutarate dehydrogenase E1 component [EC:1.2.4.2] | (RefSeq) uncharacterized protein	Citrate cycle (TCA cycle) (ko00020);; Carbon metabolism (ko01200)	[G]	Carbohydrate transport and metabolism	2-oxoglutarate dehydrogenase N-terminus	2-oxoglutarate dehydrogenase, mitochondrial OS=Saccharomyces cerevisiae (strain ATCC 204508 / S288c) OX=559292 GN=KGD1 PE=1 SV=2	C	Energy production and conversion	2-oxoglutarate dehydrogenase, mitochondrial [Hanseniaspora opuntiae]
g5136	--	--	Biological Process: ribosomal large subunit assembly (GO:0000027);; Molecular Function: ATP binding (GO:0005524);; Cellular Component: nucleus (GO:0005634);; Molecular Function: ATPase activity (GO:0016887);;	K14572|9.9e-41|pgu:PGUG_03668|K14572 midasin | (RefSeq) hypothetical protein	Ribosome biogenesis in eukaryotes (ko03008)	[R]	General function prediction only	Midasin AAA lid domain	Midasin OS=Saccharomyces cerevisiae (strain ATCC 204508 / S288c) OX=559292 GN=MDN1 PE=1 SV=1	S	Function unknown	Midasin [Hanseniaspora opuntiae]
g4260	[O]	Posttranslational modification, protein turnover, chaperones	Molecular Function: aminopeptidase activity (GO:0004177);; Molecular Function: metal ion binding (GO:0046872);;	K01264|4.8e-62|kmx:KLMA_20821|K01264 aminopeptidase Y [EC:3.4.11.15] | (RefSeq) APE3; aminopeptidase Y	--	[OPR]	Posttranslational modification, protein turnover, chaperones;; Inorganic ion transport and metabolism;; General function prediction only	Peptidase family M28	Aminopeptidase Y OS=Saccharomyces cerevisiae (strain ATCC 204508 / S288c) OX=559292 GN=APE3 PE=1 SV=1	O	Posttranslational modification, protein turnover, chaperones	Aminopeptidase Y [Hanseniaspora opuntiae]
g3001	--	--	Molecular Function: DNA-binding transcription factor activity, RNA polymerase II-specific (GO:0000981);; Molecular Function: zinc ion binding (GO:0008270);; Cellular Component: host cell nucleus (GO:0042025);;	--	--	--	--	--	--	--	--	hypothetical protein AWRI3578_g3557 [Hanseniaspora opuntiae]
g1442	--	--	Molecular Function: cysteine-type peptidase activity (GO:0008234);;	K08592|3.8e-51|ncs:NCAS_0J00620|K08592 sentrin-specific protease 1 [EC:3.4.22.68] | (RefSeq) NCAS0J00620; hypothetical protein	--	[O]	Posttranslational modification, protein turnover, chaperones	Ulp1 protease family, C-terminal catalytic domain	Ubiquitin-like-specific protease 1 OS=Saccharomyces cerevisiae (strain ATCC 204508 / S288c) OX=559292 GN=ULP1 PE=1 SV=1	O	Posttranslational modification, protein turnover, chaperones	Ubiquitin-like-specific protease 1 [Hanseniaspora opuntiae]
g4688	--	--	Cellular Component: Golgi membrane (GO:0000139);; Biological Process: intracellular protein transport (GO:0006886);; Biological Process: vesicle-mediated transport (GO:0016192);; Cellular Component: membrane coat (GO:0030117);; Cellular Component: COPI-coated vesicle membrane (GO:0030663);;	--	--	--	--	Coatomer gamma subunit appendage platform subdomain	--	--	--	Coatomer subunit gamma [Hanseniaspora opuntiae]
g616	--	--	--	--	--	--	--	RAI1 like PD-(D/E)XK nuclease	--	--	--	hypothetical protein AWRI3578_g1443 [Hanseniaspora opuntiae]
g1298	--	--	Cellular Component: integral component of membrane (GO:0016021);;	--	--	--	--	--	--	--	--	hypothetical protein AWRI3578_g2342 [Hanseniaspora opuntiae]
g803	--	--	--	--	--	--	--	--	--	--	--	hypothetical protein AWRI3578_g2711 [Hanseniaspora opuntiae]
g99	[E]	Amino acid transport and metabolism	Biological Process: histidine biosynthetic process (GO:0000105);; Molecular Function: 1-(5-phosphoribosyl)-5-[(5-phosphoribosylamino)methylideneamino]imidazole-4-carboxamide isomerase activity (GO:0003949);; Cellular Component: cytoplasm (GO:0005737);;	K01814|5.6e-79|ndi:NDAI_0B01770|K01814 phosphoribosylformimino-5-aminoimidazole carboxamide ribotide isomerase [EC:5.3.1.16] | (RefSeq) NDAI0B01770; hypothetical protein	Histidine metabolism (ko00340);; Biosynthesis of amino acids (ko01230)	[E]	Amino acid transport and metabolism	Histidine biosynthesis protein	1-(5-phosphoribosyl)-5-[(5-phosphoribosylamino)methylideneamino] imidazole-4-carboxamide isomerase OS=Saccharomyces cerevisiae (strain ATCC 204508 / S288c) OX=559292 GN=HIS6 PE=1 SV=1	E	Amino acid transport and metabolism	1-(5-phosphoribosyl)-5-[(5-phosphoribosylamino)methylideneamino] imidazole-4-carboxamide isomerase [Hanseniaspora opuntiae]
g2896	--	--	Biological Process: reproduction (GO:0000003);; Cellular Component: Golgi membrane (GO:0000139);; Biological Process: microtubule cytoskeleton organization (GO:0000226);; Biological Process: developmental process involved in reproduction (GO:0003006);; Molecular Function: molecular_function (GO:0003674);; Molecular Function: transporter activity (GO:0005215);; Molecular Function: lipid transporte…	--	--	[I]	Lipid transport and metabolism	CRAL/TRIO domain	SEC14 cytosolic factor OS=Kluyveromyces lactis (strain ATCC 8585 / CBS 2359 / DSM 70799 / NBRC 1267 / NRRL Y-1140 / WM37) OX=284590 GN=SEC14 PE=3 SV=2	U	Intracellular trafficking, secretion, and vesicular transport	SEC14 cytosolic factor [Hanseniaspora opuntiae]
g4841	--	--	Cellular Component: mediator complex (GO:0016592);;	--	--	--	--	Mediator complex subunit 16	Mediator of RNA polymerase II transcription subunit 16 OS=Saccharomyces cerevisiae (strain ATCC 204508 / S288c) OX=559292 GN=SIN4 PE=1 SV=1	K	Transcription	Mediator of RNA polymerase II transcription subunit 16 [Hanseniaspora opuntiae]
g4042	[J]	Translation, ribosomal structure and biogenesis	Molecular Function: structural constituent of ribosome (GO:0003735);; Biological Process: translation (GO:0006412);; Cellular Component: small ribosomal subunit (GO:0015935);;	K02973|1.8e-62|ago:AGOS_AAR108C|K02973 small subunit ribosomal protein S23e | (RefSeq) 40S ribosomal protein S23	Ribosome (ko03010)	[J]	Translation, ribosomal structure and biogenesis	Ribosomal protein S12/S23	40S ribosomal protein S23-A OS=Naumovozyma castellii (strain ATCC 76901 / CBS 4309 / NBRC 1992 / NRRL Y-12630) OX=1064592 GN=RPS23A PE=1 SV=1	J	Translation, ribosomal structure and biogenesis	hypothetical protein FOG48_02327 [Hanseniaspora uvarum]
g1593	[T]	Signal transduction mechanisms	Molecular Function: protein kinase activity (GO:0004672);; Molecular Function: ATP binding (GO:0005524);;	K06667|3.8e-18|kaf:KAFR_0C03480|K06667 serine/threonine-protein kinase CAK1 [EC:2.7.11.22] | (RefSeq) KAFR0C03480; hypothetical protein	Cell cycle - yeast (ko04111)	[T]	Signal transduction mechanisms	Protein kinase domain	Serine/threonine-protein kinase CAK1 OS=Saccharomyces cerevisiae (strain ATCC 204508 / S288c) OX=559292 GN=CAK1 PE=1 SV=1	G	Carbohydrate transport and metabolism	Serine/threonine-protein kinase CAK1 [Hanseniaspora opuntiae]
g537	--	--	Cellular Component: integral component of membrane (GO:0016021);; Biological Process: transmembrane transport (GO:0055085);;	--	--	[T]	Signal transduction mechanisms	OPT oligopeptide transporter protein	Oligopeptide transporter 2 OS=Saccharomyces cerevisiae (strain ATCC 204508 / S288c) OX=559292 GN=OPT2 PE=1 SV=1	U	Intracellular trafficking, secretion, and vesicular transport	probable Oligopeptide transporter 2 [Hanseniaspora guilliermondii]
g1375	--	--	Molecular Function: rDNA binding (GO:0000182);; Molecular Function: transcription regulatory region sequence-specific DNA binding (GO:0000976);; Molecular Function: RNA polymerase III cis-regulatory region sequence-specific DNA binding (GO:0000992);; Molecular Function: RNA polymerase III type 1 promoter sequence-specific DNA binding (GO:0001002);; Molecular Function: RNA polymerase III transcrip…	K09191|1.4e-53|kmx:KLMA_40474|K09191 general transcription factor IIIA | (RefSeq) PZF1; transcription factor IIIA	--	[R]	General function prediction only	Zinc finger, C2H2 type	Transcription factor IIIA OS=Saccharomyces cerevisiae (strain ATCC 204508 / S288c) OX=559292 GN=PZF1 PE=1 SV=1	K	Transcription	Transcription factor IIIA [Hanseniaspora opuntiae]
g3391	[IQR]	Lipid transport and metabolism;; Secondary metabolites biosynthesis, transport and catabolism;; General function prediction only	Molecular Function: oxidoreductase activity (GO:0016491);;	K17742|2.7e-55|lth:KLTH0F18062g|K17742 sorbose reductase [EC:1.1.1.289] | (RefSeq) KLTH0F18062p	Fructose and mannose metabolism (ko00051)	[R]	General function prediction only	Enoyl-(Acyl carrier protein) reductase	Probable NADP-dependent mannitol dehydrogenase OS=Yarrowia lipolytica (strain CLIB 122 / E 150) OX=284591 GN=YALI0B16192g PE=1 SV=1	Q	Secondary metabolites biosynthesis, transport and catabolism	Sorbose reductase SOU2 [Hanseniaspora opuntiae]
g3830	[J]	Translation, ribosomal structure and biogenesis	Molecular Function: translation elongation factor activity (GO:0003746);; Molecular Function: GTPase activity (GO:0003924);; Molecular Function: GTP binding (GO:0005525);;	K03234|1.5e-188|kmx:KLMA_20582|K03234 elongation factor 2 | (RefSeq) EFT1; elongation factor 2	--	[J]	Translation, ribosomal structure and biogenesis	Elongation factor Tu GTP binding domain	Elongation factor 2 OS=Lachancea kluyveri (strain ATCC 58438 / CBS 3082 / BCRC 21498 / NBRC 1685 / JCM 7257 / NCYC 543 / NRRL Y-12651) OX=226302 GN=EFT2 PE=3 SV=1	J	Translation, ribosomal structure and biogenesis	Elongation factor 2 [Hanseniaspora opuntiae]
g3826	[Q]	Secondary metabolites biosynthesis, transport and catabolism	Molecular Function: oxidoreductase activity (GO:0016491);;	K00063|6.6e-21|ndi:NDAI_0A07000|K00063 D-arabinose 1-dehydrogenase [EC:1.1.1.117] | (RefSeq) NDAI0A07000; hypothetical protein	--	[R]	General function prediction only	Aldo/keto reductase family	D-arabinose dehydrogenase [NAD(P)+] heavy chain OS=Saccharomyces cerevisiae (strain ATCC 204508 / S288c) OX=559292 GN=ARA1 PE=1 SV=1	S	Function unknown	related to D-arabinose dehydrogenase [NAD(P)+] heavy chain [Hanseniaspora guilliermondii]
g4699	--	--	--	--	--	--	--	--	--	--	--	uncharacterized protein HGUI_03931 [Hanseniaspora guilliermondii]
g4247	[CE]	Energy production and conversion;; Amino acid transport and metabolism	Molecular Function: oxidoreductase activity, acting on the CH-OH group of donors, NAD or NADP as acceptor (GO:0016616);;	K00030|7.1e-35|sce:YNL037C|K00030 isocitrate dehydrogenase (NAD+) [EC:1.1.1.41] | (RefSeq) IDH1; isocitrate dehydrogenase (NAD(+)) IDH1	Citrate cycle (TCA cycle) (ko00020);; Carbon metabolism (ko01200);; 2-Oxocarboxylic acid metabolism (ko01210);; Biosynthesis of amino acids (ko01230)	[E]	Amino acid transport and metabolism	Isocitrate/isopropylmalate dehydrogenase	Isocitrate dehydrogenase [NAD] subunit 1, mitochondrial OS=Saccharomyces cerevisiae (strain ATCC 204508 / S288c) OX=559292 GN=IDH1 PE=1 SV=2	C	Energy production and conversion	Isocitrate dehydrogenase [NAD] subunit 1, mitochondrial [Hanseniaspora opuntiae]
g1082	--	--	--	--	--	--	--	--	Uncharacterized protein YDR391C OS=Saccharomyces cerevisiae (strain ATCC 204508 / S288c) OX=559292 GN=YDR391C PE=1 SV=1	S	Function unknown	Uncharacterized protein AWRI3578_g1036 [Hanseniaspora opuntiae]
g2538	[O]	Posttranslational modification, protein turnover, chaperones	Molecular Function: threonine-type endopeptidase activity (GO:0004298);; Cellular Component: nucleus (GO:0005634);; Cellular Component: proteasome core complex (GO:0005839);; Biological Process: proteasome-mediated ubiquitin-dependent protein catabolic process (GO:0043161);;	K02738|9.6e-98|tpf:TPHA_0E02990|K02738 20S proteasome subunit beta 1 [EC:3.4.25.1] | (RefSeq) TPHA0E02990; hypothetical protein	Proteasome (ko03050)	[O]	Posttranslational modification, protein turnover, chaperones	Proteasome subunit	Proteasome subunit beta type-1 OS=Saccharomyces cerevisiae (strain ATCC 204508 / S288c) OX=559292 GN=PRE3 PE=1 SV=2	O	Posttranslational modification, protein turnover, chaperones	Proteasome subunit beta type-1 [Hanseniaspora opuntiae]
g5124	--	--	Cellular Component: integral component of membrane (GO:0016021);; Molecular Function: transferase activity, transferring acyl groups (GO:0016746);;	K13507|8.3e-31|tpf:TPHA_0J01260|K13507 glycerol-3-phosphate O-acyltransferase / dihydroxyacetone phosphate acyltransferase [EC:2.3.1.15 2.3.1.42] | (RefSeq) TPHA0J01260; hypothetical protein	Glycerolipid metabolism (ko00561);; Glycerophospholipid metabolism (ko00564)	--	--	--	Glycerol-3-phosphate O-acyltransferase 2 OS=Saccharomyces cerevisiae (strain ATCC 204508 / S288c) OX=559292 GN=GPT2 PE=1 SV=1	I	Lipid transport and metabolism	Glycerol-3-phosphate O-acyltransferase 2 [Hanseniaspora opuntiae]
g2640	--	--	Biological Process: reproduction (GO:0000003);; Biological Process: developmental process involved in reproduction (GO:0003006);; Cellular Component: cellular_component (GO:0005575);; Cellular Component: intracellular (GO:0005622);; Cellular Component: obsolete cell (GO:0005623);; Cellular Component: cytoplasm (GO:0005737);; Cellular Component: endoplasmic reticulum (GO:0005783);; Biological Proc…	--	--	--	--	--	Outer spore wall assembly protein SHE10 OS=Ashbya gossypii (strain ATCC 10895 / CBS 109.51 / FGSC 9923 / NRRL Y-1056) OX=284811 GN=SHE10 PE=3 SV=1	U	Intracellular trafficking, secretion, and vesicular transport	Outer spore wall assembly protein SHE10 [Hanseniaspora opuntiae]
g542	--	--	Molecular Function: dolichol kinase activity (GO:0004168);; Cellular Component: integral component of membrane (GO:0016021);; Biological Process: dolichyl monophosphate biosynthetic process (GO:0043048);;	K00902|5.2e-55|ncs:NCAS_0A12680|K00902 dolichol kinase [EC:2.7.1.108] | (RefSeq) NCAS0A12680; hypothetical protein	N-Glycan biosynthesis (ko00510)	[I]	Lipid transport and metabolism	--	Dolichol kinase OS=Saccharomyces cerevisiae (strain ATCC 204508 / S288c) OX=559292 GN=SEC59 PE=1 SV=1	I	Lipid transport and metabolism	Dolichol kinase [Hanseniaspora opuntiae]
g5269	--	--	Cellular Component: mitochondrial inner membrane (GO:0005743);; Cellular Component: integral component of membrane (GO:0016021);;	--	--	--	--	--	--	--	--	Cytochrome oxidase assembly protein SHY1 [Hanseniaspora opuntiae]
g3780	[C]	Energy production and conversion	Molecular Function: dihydrolipoyllysine-residue acetyltransferase activity (GO:0004742);; Cellular Component: mitochondrial matrix (GO:0005759);; Biological Process: pyruvate metabolic process (GO:0006090);; Cellular Component: pyruvate dehydrogenase complex (GO:0045254);;	K00627|1.1e-42|tdl:TDEL_0C04420|K00627 pyruvate dehydrogenase E2 component (dihydrolipoamide acetyltransferase) [EC:2.3.1.12] | (RefSeq) TDEL0C04420; hypothetical protein	Glycolysis / Gluconeogenesis (ko00010);; Citrate cycle (TCA cycle) (ko00020);; Pyruvate metabolism (ko00620);; Carbon metabolism (ko01200)	[C]	Energy production and conversion	Biotin-requiring enzyme	Dihydrolipoyllysine-residue acetyltransferase component of pyruvate dehydrogenase complex, mitochondrial OS=Saccharomyces cerevisiae (strain ATCC 204508 / S288c) OX=559292 GN=LAT1 PE=1 SV=1	C	Energy production and conversion	Dihydrolipoyllysine-residue acetyltransferase component of pyruvate dehydrogenase complex, mitochondrial [Hanseniaspora opuntiae]
g3089	--	--	Molecular Function: molecular_function (GO:0003674);; Molecular Function: signal sequence binding (GO:0005048);; Molecular Function: transporter activity (GO:0005215);; Molecular Function: binding (GO:0005488);; Cellular Component: cellular_component (GO:0005575);; Cellular Component: intracellular (GO:0005622);; Cellular Component: obsolete cell (GO:0005623);; Cellular Component: nucleus (GO:000…	K15436|4.0e-22|ndi:NDAI_0C01200|K15436 transportin-3 | (RefSeq) NDAI0C01200; hypothetical protein	--	--	--	--	--	U	Intracellular trafficking, secretion, and vesicular transport	mRNA transport regulator MTR10 [Hanseniaspora opuntiae]
g2053	--	--	Cellular Component: mitochondrial proton-transporting ATP synthase complex, coupling factor F(o) (GO:0000276);; Biological Process: ATP synthesis coupled proton transport (GO:0015986);; Cellular Component: integral component of membrane (GO:0016021);;	--	--	--	--	Mitochondrial F1-F0 ATP synthase subunit F of fungi	--	--	--	hypothetical protein AWRI3578_g4097 [Hanseniaspora opuntiae]
g4736	--	--	Molecular Function: cytoskeletal regulatory protein binding (GO:0005519);; Biological Process: regulation of actin nucleation (GO:0051125);;	--	--	--	--	--	--	--	--	Bud site selection protein 6 [Hanseniaspora opuntiae]
g1620	--	--	Molecular Function: phosphatidylinositol binding (GO:0035091);;	--	--	[U]	Intracellular trafficking, secretion, and vesicular transport	--	Vacuolar protein sorting-associated protein 17 OS=Saccharomyces cerevisiae (strain ATCC 204508 / S288c) OX=559292 GN=VPS17 PE=1 SV=2	U	Intracellular trafficking, secretion, and vesicular transport	Vacuolar protein sorting-associated protein 17 [Hanseniaspora opuntiae]
g4296	--	--	Biological Process: tRNA wobble adenosine to inosine editing (GO:0002100);; Molecular Function: RNA binding (GO:0003723);; Molecular Function: tRNA-specific adenosine deaminase activity (GO:0008251);;	K15440|5.7e-21|tbl:TBLA_0E00230|K15440 tRNA-specific adenosine deaminase 1 [EC:3.5.4.34] | (RefSeq) TBLA0E00230; hypothetical protein	--	--	--	Adenosine-deaminase (editase) domain	--	A	RNA processing and modification	tRNA-specific adenosine deaminase 1 [Hanseniaspora opuntiae]
g4723	--	--	Molecular Function: ATP transmembrane transporter activity (GO:0005347);; Cellular Component: mitochondrial inner membrane (GO:0005743);; Cellular Component: integral component of membrane (GO:0016021);;	K05863|8.7e-113|tdl:TDEL_0F02010|K05863 solute carrier family 25 (mitochondrial adenine nucleotide translocator), member 4/5/6/31 | (RefSeq) TDEL0F02010; ADP/ATP carrier protein	--	[C]	Energy production and conversion	Mitochondrial carrier protein	ADP,ATP carrier protein OS=Kluyveromyces lactis (strain ATCC 8585 / CBS 2359 / DSM 70799 / NBRC 1267 / NRRL Y-1140 / WM37) OX=284590 GN=AAC PE=3 SV=1	C	Energy production and conversion	ADP,ATP carrier protein 2 [Hanseniaspora opuntiae]
g5240	--	--	Biological Process: biosynthetic process (GO:0009058);; Molecular Function: nucleotidyltransferase activity (GO:0016779);;	--	--	--	--	--	--	--	--	Choline-phosphate cytidylyltransferase [Hanseniaspora opuntiae]
g2942	[S]	Function unknown	Molecular Function: ATP binding (GO:0005524);;	K15192|7.6e-81|ago:AGOS_AEL256C|K15192 TATA-binding protein-associated factor [EC:3.6.4.-] | (RefSeq) AEL256Cp	--	[K]	Transcription	Helicase conserved C-terminal domain	TATA-binding protein-associated factor MOT1 OS=Saccharomyces cerevisiae (strain ATCC 204508 / S288c) OX=559292 GN=MOT1 PE=1 SV=1	K	Transcription	TATA-binding protein-associated factor MOT1 [Hanseniaspora opuntiae]
g4284	--	--	Cellular Component: SAGA complex (GO:0000124);; Cellular Component: SLIK (SAGA-like) complex (GO:0046695);; Molecular Function: protein heterodimerization activity (GO:0046982);;	--	--	--	--	--	--	--	--	Transcriptional activator SPT7 [Hanseniaspora opuntiae]
g1862	--	--	Cellular Component: nucleus (GO:0005634);; Biological Process: rRNA processing (GO:0006364);;	--	--	[S]	Function unknown	--	Pre-rRNA-processing protein ESF1 OS=Saccharomyces cerevisiae (strain ATCC 204508 / S288c) OX=559292 GN=ESF1 PE=1 SV=1	S	Function unknown	Pre-rRNA-processing protein ESF1 [Hanseniaspora opuntiae]
g4805	--	--	--	K19487|1.0e-11|kaf:KAFR_0A05850|K19487 transcription factor SFP1 | (RefSeq) KAFR0A05850; hypothetical protein	--	[KD]	Transcription;; Cell cycle control, cell division, chromosome partitioning	--	Transcription factor SFP1 OS=Saccharomyces cerevisiae (strain ATCC 204508 / S288c) OX=559292 GN=SFP1 PE=1 SV=1	--	--	Transcription factor SFP1 [Hanseniaspora opuntiae]
[truncated: 4,442 more rows]

## Sheet: Function_anno.stat
#Anno_Database	Annotated_Number	Annotated_Percent
COG_Annotation	1578	29.2
GO_Annotation	4473	82.6
KEGG_Annotation	3401	62.8
KOG_Annotation	3063	56.6
Pfam_Annotation	3603	66.6
Swiss-Prot_Annotation	3561	65.8
[truncated: 3 more rows]

## Sheet: GO.list
NewGene_1117	GO:0003735	GO:0005840	GO:0006412
[truncated: 4,472 more rows]
[truncated: 206 more columns]

[truncated: 3 more sheets: GO_tree.stat, Kegg.pathway, Kegg.ko]
